# Supplementary material for: 2,4-Dibutoxy­phenyl­boronic acid
Source: Acta Crystallogr Sect E Struct Rep Online. 2009 Jun 24;65(Pt 7):o1669. doi: 10.1107/S1600536809023332 (PMC2969364; doi:10.1107/S1600536809023332)
Supplement: Supplementary file 1 [file e-65-o1669-sup1.cif]

##############################################################################
###                                                                        ###
###        Electronic paper (Acta Crystallographica Section E)             ###
###                                                                        ###
##############################################################################
#                                                                            #
# This CIF contains the data in a paper accepted for publication in Acta     #
# Crystallographica Section E. It conforms to the requirements of Notes      #
# for Authors for Section E, and has been peer reviewed under the auspices   #
# of the IUCr Commission on Journals.                                        #
#                                                                            #
# Full details of the Crystallographic Information File format               #
# are given in the paper "The Crystallographic Information File (CIF):       #
# a New Standard Archive File for Crystallography" by S. R. Hall, F. H.      #
# Allen and I. D. Brown [Acta Cryst. (1991), A47, 655-685].                  #
#                                                                            #
# The current version of the core CIF dictionary is obtainable from          #
# ftp://ftp.iucr.org/pub/cif_core.dic. The current version number is 2.4.    #
#                                                                            #
# Software is freely available for graphical display of the structure(s) in  #
# this CIF.  For information consult the CIF home page http://www.iucr.org/  #
# cif/home.html                                                              #
#                                                                            #
# This file may be used for bona fide research purposes within the           #
# scientific community so long as proper attribution is given to the journal # 
# article from which it was obtained.                                        #
#                                                                            #
##############################################################################
                                             
data_I
_audit_creation_method     SHELXL-97
_chemical_name_systematic
;
2,4-Dibutoxyphenylboronic acid
;
_chemical_name_common     '2,4-Dibutoxyphenylboronic acid'
_chemical_formula_moiety     'C14 H23 B O4'
_chemical_formula_sum     'C14 H23 B O4'
_chemical_formula_iupac     'C14 H23 B O4'
_chemical_formula_weight     266.13
_chemical_melting_point     369
_symmetry_cell_setting     triclinic
_symmetry_space_group_name_H-M     'P -1'
_symmetry_space_group_name_Hall     '-P 1'
loop_
    _symmetry_equiv_pos_as_xyz
    'x, y, z'
    '-x, -y, -z'
_cell_length_a     5.3129(8)
_cell_length_b     11.3611(13)
_cell_length_c     13.7362(17)
_cell_angle_alpha     112.747(11)
_cell_angle_beta     94.311(11)
_cell_angle_gamma     100.385(11)
_cell_volume     742.45(17)
_cell_formula_units_Z     2
_cell_measurement_reflns_used     ?
_cell_measurement_theta_min     ?
_cell_measurement_theta_max     ?
_cell_measurement_temperature     100(2)
_exptl_crystal_description     prismatic
_exptl_crystal_colour     colourless
_exptl_crystal_size_max     0.65
_exptl_crystal_size_mid     0.20
_exptl_crystal_size_min     0.09
_exptl_crystal_density_diffrn     1.190
_exptl_crystal_density_meas     ?
_exptl_crystal_density_method     'not measured'
_exptl_crystal_F_000     288
_exptl_absorpt_coefficient_mu     0.084
_exptl_absorpt_correction_type     'multi-scan'
_exptl_absorpt_process_details     '(CrysAlis RED; Oxford Diffraction 2005)'
_exptl_absorpt_correction_T_min     0.96
_exptl_absorpt_correction_T_max     0.99
_exptl_special_details
;
;
_diffrn_ambient_temperature     100(2)
_diffrn_radiation_type     MoK\a
_diffrn_radiation_wavelength     0.71073
_diffrn_radiation_source     'fine-focus sealed tube'
_diffrn_radiation_monochromator     graphite
_diffrn_measurement_device_type     'Oxford Diffraction KM-4-CCD'
_diffrn_measurement_method     \w
_diffrn_detector_area_resol_mean     8.6479
_diffrn_reflns_number     14053
_diffrn_reflns_av_R_equivalents     0.018
_diffrn_reflns_av_sigmaI/netI     0.027
_diffrn_reflns_theta_min     3.1
_diffrn_reflns_theta_max     28.6
_diffrn_reflns_theta_full     28.0
_diffrn_measured_fraction_theta_max     0.944
_diffrn_measured_fraction_theta_full     0.977
_diffrn_reflns_limit_h_min     -7
_diffrn_reflns_limit_h_max     7
_diffrn_reflns_limit_k_min     -15
_diffrn_reflns_limit_k_max     15
_diffrn_reflns_limit_l_min     -18
_diffrn_reflns_limit_l_max     18
_diffrn_standards_number     1
_diffrn_standards_interval_count     ?
_diffrn_standards_interval_time     ?
_diffrn_standards_decay_%     ?
_refine_special_details
;
Refinement of <i>F</i>\^2\^ against ALL reflections. The weighted
<i>R</i>-factor <i>wR</i> and goodness of fit <i>S</i> are based on
<i>F</i>\^2\^, conventional <i>R</i>-factors <i>R</i> are based on
<i>F</i>, with <i>F</i> set to zero for negative <i>F</i>\^2\^. The
threshold expression of <i>F</i>\^2\^ > \s(<i>F</i>\^2\^) is used only
for calculating <i>R</i>-factors(gt) <i>etc</i>. and is not relevant to the
choice of reflections for refinement. <i>R</i>-factors based on
<i>F</i>\^2\^ are statistically about twice as large as those based on
<i>F</i>, and <i>R</i>- factors based on ALL data will be even larger.
;
_reflns_number_total     3570
_reflns_number_gt     2633
_reflns_threshold_expression     I>2\s(I)
_refine_ls_structure_factor_coef     Fsqd
_refine_ls_matrix_type     full
_refine_ls_R_factor_all     0.049
_refine_ls_R_factor_gt     0.034
_refine_ls_wR_factor_gt     0.092
_refine_ls_wR_factor_ref     0.095
_refine_ls_goodness_of_fit_ref     1.05
_refine_ls_restrained_S_all     1.05
_refine_ls_number_reflns     3570
_refine_ls_number_parameters     180
_refine_ls_number_restraints     0
_refine_ls_hydrogen_treatment     mixed
_refine_ls_weighting_scheme     calc
_refine_ls_weighting_details
                 'calc w=1/[\s^2^(Fo^2^)+(0.0557P)^2^] where P=(Fo^2^+2Fc^2^)/3'
_atom_sites_solution_hydrogens     geom
_atom_sites_solution_primary     direct
_atom_sites_solution_secondary     difmap
_refine_ls_shift/su_max     0.001
_refine_ls_shift/su_mean     0.000
_refine_diff_density_max     0.38
_refine_diff_density_min     -0.23
_refine_ls_extinction_method     none
_refine_ls_extinction_coef     ?
loop_
    _atom_type_symbol
    _atom_type_description
    _atom_type_scat_dispersion_real
    _atom_type_scat_dispersion_imag
    _atom_type_scat_source
    'C' 'C' 0.0033 0.0016
                         'International Tables Vol C Tables 4.2.6.8 and 6.1.1.4'
    'H' 'H' 0.0000 0.0000
                         'International Tables Vol C Tables 4.2.6.8 and 6.1.1.4'
    'O' 'O' 0.0106 0.0060
                         'International Tables Vol C Tables 4.2.6.8 and 6.1.1.4'
    'B' 'B' 0.0013 0.0007
                         'International Tables Vol C Tables 4.2.6.8 and 6.1.1.4'
_computing_data_collection
;
<i>CrysAlis CCD</i> (Oxford Diffraction, 2005)
;
_computing_cell_refinement
;
<i>CrysAlis RED</i> (Oxford Diffraction, 2005)
;
_computing_data_reduction
;
<i>CrysAlis RED</i> (Oxford Diffraction, 2005)
;
_computing_structure_solution     'SHELXS97 (Sheldrick, 2008)'
_computing_structure_refinement     'SHELXL97 (Sheldrick, 2008)'
_computing_molecular_graphics     'DIAMOND (Brandenburg, 1999)'
_computing_publication_material     'SHELXL97 (Sheldrick, 2008)'
loop_
    _atom_site_type_symbol
    _atom_site_label
    _atom_site_fract_x
    _atom_site_fract_y
    _atom_site_fract_z
    _atom_site_U_iso_or_equiv
    _atom_site_adp_type
    _atom_site_calc_flag
    _atom_site_refinement_flags
    _atom_site_occupancy
    _atom_site_disorder_assembly
    _atom_site_disorder_group
    C C1 0.56253(19) 0.61272(9) 0.78929(7) 0.0153(2) Uani d . 1 . .
    C C2 0.72694(19) 0.56726(10) 0.84327(8) 0.0170(2) Uani d . 1 . .
    H H2 0.8262 0.5095 0.8031 0.020 Uiso calc R 1 . .
    C C3 0.75323(19) 0.60219(10) 0.95310(8) 0.0171(2) Uani d . 1 . .
    H H3 0.8666 0.5685 0.9869 0.021 Uiso calc R 1 . .
    C C4 0.60985(19) 0.68740(10) 1.01210(7) 0.0155(2) Uani d . 1 . .
    C C5 0.44559(18) 0.73795(9) 0.96259(8) 0.0159(2) Uani d . 1 . .
    H H5 0.3502 0.7974 1.0036 0.019 Uiso calc R 1 . .
    C C6 0.42293(18) 0.70058(9) 0.85288(8) 0.0146(2) Uani d . 1 . .
    C C7 0.14424(19) 0.84955(10) 0.85803(8) 0.0167(2) Uani d . 1 . .
    H H7A 0.2754 0.9274 0.9086 0.020 Uiso calc R 1 . .
    H H7B 0.0232 0.8190 0.8992 0.020 Uiso calc R 1 . .
    C C8 -0.00127(19) 0.88312(10) 0.77716(8) 0.0169(2) Uani d . 1 . .
    H H8A -0.1220 0.8025 0.7244 0.020 Uiso calc R 1 . .
    H H8B 0.1239 0.9154 0.7382 0.020 Uiso calc R 1 . .
    C C9 -0.15422(19) 0.98636(10) 0.82756(8) 0.0187(2) Uani d . 1 . .
    H H9A -0.0328 1.0699 0.8751 0.022 Uiso calc R 1 . .
    H H9B -0.2692 0.9580 0.8717 0.022 Uiso calc R 1 . .
    C C10 -0.3170(2) 1.00821(11) 0.74256(9) 0.0240(2) Uani d . 1 . .
    H H10A -0.4393 0.9259 0.6962 0.036 Uiso calc R 1 . .
    H H10B -0.2032 1.0378 0.6996 0.036 Uiso calc R 1 . .
    H H10C -0.4132 1.0750 0.7772 0.036 Uiso calc R 1 . .
    C C7' 0.79357(19) 0.68855(10) 1.17808(8) 0.0173(2) Uani d . 1 . .
    H H7A' 0.9734 0.7183 1.1687 0.021 Uiso calc R 1 . .
    H H7B' 0.7528 0.5918 1.1514 0.021 Uiso calc R 1 . .
    C C8' 0.7655(2) 0.74945(10) 1.29481(8) 0.0192(2) Uani d . 1 . .
    H H8A' 0.5885 0.7140 1.3037 0.023 Uiso calc R 1 . .
    H H8B' 0.7892 0.8454 1.3185 0.023 Uiso calc R 1 . .
    C C9' 0.9634(2) 0.72152(11) 1.36433(8) 0.0244(3) Uani d . 1 . .
    H H9A' 1.1400 0.7584 1.3560 0.029 Uiso calc R 1 . .
    H H9B' 0.9421 0.6255 1.3391 0.029 Uiso calc R 1 . .
    C C10' 0.9371(3) 0.77900(13) 1.48245(9) 0.0378(3) Uani d . 1 . .
    H H10D 0.7640 0.7414 1.4915 0.057 Uiso calc R 1 . .
    H H10E 0.9621 0.8743 1.5085 0.057 Uiso calc R 1 . .
    H H10F 1.0684 0.7582 1.5233 0.057 Uiso calc R 1 . .
    O O1 0.73656(14) 0.51449(8) 0.61804(6) 0.0245(2) Uani d . 1 . .
    O O2 0.34414(15) 0.57844(8) 0.60251(6) 0.0253(2) Uani d . 1 . .
    O O3 0.26778(13) 0.74719(7) 0.79858(5) 0.01810(17) Uani d . 1 . .
    O O4 0.61551(13) 0.72922(7) 1.12026(5) 0.01908(18) Uani d . 1 . .
    B B1 0.5445(2) 0.56749(11) 0.66526(9) 0.0170(2) Uani d . 1 . .
    H H1o 0.709(3) 0.4847(14) 0.5482(13) 0.049(4) Uiso d . 1 . .
    H H2o 0.231(3) 0.6103(14) 0.6371(12) 0.051(4) Uiso d . 1 . .
loop_
    _atom_site_aniso_label
    _atom_site_aniso_U_11
    _atom_site_aniso_U_22
    _atom_site_aniso_U_33
    _atom_site_aniso_U_12
    _atom_site_aniso_U_13
    _atom_site_aniso_U_23
    C1 0.0172(5) 0.0154(5) 0.0130(5) 0.0038(4) 0.0023(4) 0.0053(4)
    C2 0.0199(5) 0.0166(5) 0.0144(5) 0.0070(4) 0.0038(4) 0.0049(4)
    C3 0.0201(5) 0.0188(5) 0.0150(5) 0.0080(4) 0.0012(4) 0.0083(4)
    C4 0.0180(5) 0.0172(5) 0.0106(5) 0.0029(4) 0.0018(4) 0.0057(4)
    C5 0.0166(5) 0.0166(5) 0.0140(5) 0.0060(4) 0.0034(4) 0.0045(4)
    C6 0.0140(5) 0.0160(5) 0.0149(5) 0.0036(4) 0.0005(4) 0.0077(4)
    C7 0.0188(5) 0.0176(5) 0.0137(5) 0.0084(4) 0.0033(4) 0.0045(4)
    C8 0.0179(5) 0.0190(5) 0.0155(5) 0.0068(4) 0.0027(4) 0.0078(4)
    C9 0.0197(5) 0.0185(5) 0.0188(5) 0.0073(4) 0.0044(4) 0.0071(4)
    C10 0.0232(6) 0.0251(6) 0.0264(6) 0.0108(5) 0.0040(4) 0.0111(5)
    C7' 0.0198(5) 0.0211(5) 0.0133(5) 0.0087(4) 0.0019(4) 0.0079(4)
    C8' 0.0244(6) 0.0222(5) 0.0126(5) 0.0093(4) 0.0038(4) 0.0069(4)
    C9' 0.0322(6) 0.0298(6) 0.0145(5) 0.0136(5) 0.0032(4) 0.0097(5)
    C10' 0.0571(9) 0.0448(8) 0.0151(6) 0.0230(7) 0.0018(5) 0.0117(5)
    O1 0.0283(4) 0.0359(5) 0.0108(4) 0.0177(4) 0.0041(3) 0.0064(3)
    O2 0.0296(4) 0.0386(5) 0.0122(4) 0.0227(4) 0.0060(3) 0.0081(3)
    O3 0.0230(4) 0.0218(4) 0.0117(3) 0.0131(3) 0.0022(3) 0.0057(3)
    O4 0.0248(4) 0.0248(4) 0.0107(3) 0.0120(3) 0.0029(3) 0.0076(3)
    B1 0.0229(6) 0.0161(6) 0.0125(5) 0.0067(5) 0.0026(5) 0.0053(4)
_geom_special_details
;
All e.s.d.'s (except the e.s.d. in the dihedral angle between two l.s. planes)
are estimated using the full covariance matrix. The cell e.s.d.'s are taken
into account individually in the estimation of e.s.d.'s in distances, angles
and torsion angles; correlations between e.s.d.'s in cell parameters are only
used when they are defined by crystal symmetry. An approximate (isotropic)
treatment of cell e.s.d.'s is used for estimating e.s.d.'s involving l.s.
planes.
;
loop_
    _geom_bond_atom_site_label_1
    _geom_bond_atom_site_label_2
    _geom_bond_site_symmetry_2
    _geom_bond_distance
    _geom_bond_publ_flag
    C1 C2 . 1.3932(13) ?
    C1 C6 . 1.4140(13) ?
    C1 B1 . 1.5674(14) ?
    C2 C3 . 1.3923(13) ?
    C2 H2 . 0.9500 ?
    C3 C4 . 1.3879(14) ?
    C3 H3 . 0.9500 ?
    C4 O4 . 1.3697(11) ?
    C4 C5 . 1.3955(13) ?
    C5 C6 . 1.3875(13) ?
    C5 H5 . 0.9500 ?
    C6 O3 . 1.3736(11) ?
    C7 O3 . 1.4392(11) ?
    C7 C8 . 1.5105(13) ?
    C7 H7A . 0.9900 ?
    C7 H7B . 0.9900 ?
    C8 C9 . 1.5217(13) ?
    C8 H8A . 0.9900 ?
    C8 H8B . 0.9900 ?
    C9 C10 . 1.5241(14) ?
    C9 H9A . 0.9900 ?
    C9 H9B . 0.9900 ?
    C10 H10A . 0.9800 ?
    C10 H10B . 0.9800 ?
    C10 H10C . 0.9800 ?
    C7' O4 . 1.4379(11) ?
    C7' C8' . 1.5123(14) ?
    C7' H7A' . 0.9900 ?
    C7' H7B' . 0.9900 ?
    C8' C9' . 1.5237(14) ?
    C8' H8A' . 0.9900 ?
    C8' H8B' . 0.9900 ?
    C9' C10' . 1.5251(15) ?
    C9' H9A' . 0.9900 ?
    C9' H9B' . 0.9900 ?
    C10' H10D . 0.9800 ?
    C10' H10E . 0.9800 ?
    C10' H10F . 0.9800 ?
    O1 B1 . 1.3577(13) ?
    O1 H1o . 0.876(16) ?
    O2 B1 . 1.3727(13) ?
    O2 H2o . 0.839(15) ?
loop_
    _geom_angle_atom_site_label_1
    _geom_angle_atom_site_label_2
    _geom_angle_atom_site_label_3
    _geom_angle_site_symmetry_1
    _geom_angle_site_symmetry_3
    _geom_angle
    _geom_angle_publ_flag
    C2 C1 C6 . . 116.20(8) ?
    C2 C1 B1 . . 119.80(8) ?
    C6 C1 B1 . . 123.99(9) ?
    C3 C2 C1 . . 123.36(9) ?
    C3 C2 H2 . . 118.3 ?
    C1 C2 H2 . . 118.3 ?
    C4 C3 C2 . . 118.41(9) ?
    C4 C3 H3 . . 120.8 ?
    C2 C3 H3 . . 120.8 ?
    O4 C4 C3 . . 124.59(9) ?
    O4 C4 C5 . . 114.68(8) ?
    C3 C4 C5 . . 120.73(9) ?
    C6 C5 C4 . . 119.37(9) ?
    C6 C5 H5 . . 120.3 ?
    C4 C5 H5 . . 120.3 ?
    O3 C6 C5 . . 122.81(8) ?
    O3 C6 C1 . . 115.27(8) ?
    C5 C6 C1 . . 121.91(8) ?
    O3 C7 C8 . . 106.65(8) ?
    O3 C7 H7A . . 110.4 ?
    C8 C7 H7A . . 110.4 ?
    O3 C7 H7B . . 110.4 ?
    C8 C7 H7B . . 110.4 ?
    H7A C7 H7B . . 108.6 ?
    C7 C8 C9 . . 113.05(8) ?
    C7 C8 H8A . . 109.0 ?
    C9 C8 H8A . . 109.0 ?
    C7 C8 H8B . . 109.0 ?
    C9 C8 H8B . . 109.0 ?
    H8A C8 H8B . . 107.8 ?
    C8 C9 C10 . . 111.28(8) ?
    C8 C9 H9A . . 109.4 ?
    C10 C9 H9A . . 109.4 ?
    C8 C9 H9B . . 109.4 ?
    C10 C9 H9B . . 109.4 ?
    H9A C9 H9B . . 108.0 ?
    C9 C10 H10A . . 109.5 ?
    C9 C10 H10B . . 109.5 ?
    H10A C10 H10B . . 109.5 ?
    C9 C10 H10C . . 109.5 ?
    H10A C10 H10C . . 109.5 ?
    H10B C10 H10C . . 109.5 ?
    O4 C7' C8' . . 107.43(8) ?
    O4 C7' H7A' . . 110.2 ?
    C8' C7' H7A' . . 110.2 ?
    O4 C7' H7B' . . 110.2 ?
    C8' C7' H7B' . . 110.2 ?
    H7A' C7' H7B' . . 108.5 ?
    C7' C8' C9' . . 111.40(8) ?
    C7' C8' H8A' . . 109.3 ?
    C9' C8' H8A' . . 109.3 ?
    C7' C8' H8B' . . 109.3 ?
    C9' C8' H8B' . . 109.3 ?
    H8A' C8' H8B' . . 108.0 ?
    C8' C9' C10' . . 112.88(9) ?
    C8' C9' H9A' . . 109.0 ?
    C10' C9' H9A' . . 109.0 ?
    C8' C9' H9B' . . 109.0 ?
    C10' C9' H9B' . . 109.0 ?
    H9A' C9' H9B' . . 107.8 ?
    C9' C10' H10D . . 109.5 ?
    C9' C10' H10E . . 109.5 ?
    H10D C10' H10E . . 109.5 ?
    C9' C10' H10F . . 109.5 ?
    H10D C10' H10F . . 109.5 ?
    H10E C10' H10F . . 109.5 ?
    B1 O1 H1o . . 113.8(9) ?
    B1 O2 H2o . . 113.1(10) ?
    C6 O3 C7 . . 119.23(7) ?
    C4 O4 C7' . . 117.93(7) ?
    O1 B1 O2 . . 118.73(9) ?
    O1 B1 C1 . . 118.07(9) ?
    O2 B1 C1 . . 123.20(9) ?
loop_
    _geom_torsion_atom_site_label_1
    _geom_torsion_atom_site_label_2
    _geom_torsion_atom_site_label_3
    _geom_torsion_atom_site_label_4
    _geom_torsion_site_symmetry_1
    _geom_torsion_site_symmetry_2
    _geom_torsion_site_symmetry_3
    _geom_torsion_site_symmetry_4
    _geom_torsion
    _geom_torsion_publ_flag
    C6 C1 C2 C3 . . . . 1.25(15) ?
    B1 C1 C2 C3 . . . . -179.69(9) ?
    C1 C2 C3 C4 . . . . -0.48(15) ?
    C2 C3 C4 O4 . . . . 179.58(9) ?
    C2 C3 C4 C5 . . . . -0.72(15) ?
    O4 C4 C5 C6 . . . . -179.21(8) ?
    C3 C4 C5 C6 . . . . 1.07(15) ?
    C4 C5 C6 O3 . . . . -179.22(9) ?
    C4 C5 C6 C1 . . . . -0.24(14) ?
    C2 C1 C6 O3 . . . . 178.18(8) ?
    B1 C1 C6 O3 . . . . -0.84(14) ?
    C2 C1 C6 C5 . . . . -0.88(14) ?
    B1 C1 C6 C5 . . . . -179.89(9) ?
    O3 C7 C8 C9 . . . . 177.25(8) ?
    C7 C8 C9 C10 . . . . -174.85(9) ?
    O4 C7' C8' C9' . . . . -175.14(8) ?
    C7' C8' C9' C10' . . . . -178.76(10) ?
    C5 C6 O3 C7 . . . . 6.91(13) ?
    C1 C6 O3 C7 . . . . -172.13(8) ?
    C8 C7 O3 C6 . . . . 177.59(8) ?
    C3 C4 O4 C7' . . . . 3.91(14) ?
    C5 C4 O4 C7' . . . . -175.81(8) ?
    C8' C7' O4 C4 . . . . 178.89(8) ?
    C2 C1 B1 O1 . . . . -17.36(14) ?
    C6 C1 B1 O1 . . . . 161.62(10) ?
    C2 C1 B1 O2 . . . . 162.36(10) ?
    C6 C1 B1 O2 . . . . -18.66(16) ?
loop_
    _geom_hbond_atom_site_label_D
    _geom_hbond_atom_site_label_H
    _geom_hbond_atom_site_label_A
    _geom_hbond_site_symmetry_A
    _geom_hbond_distance_DH
    _geom_hbond_distance_HA
    _geom_hbond_distance_DA
    _geom_hbond_angle_DHA
    O1 H1o O2 2_666 0.876(16) 1.889(17) 2.7649(11) 178.9(14)
    O2 H2o O3 . 0.839(15) 2.129(15) 2.7469(10) 130.3(13)
    O2 H2o O1 1_455 0.839(15) 2.610(15) 3.2205(12) 130.7(12)
    C10 H10C O4 2_577 0.98 2.60 3.5739(15) 173.25(7)
    C9' H9B' O1 2_767 0.99 2.71 3.4314(17) 130.04(8)
    C7 H7B Cg 2_466 0.99 2.74 3.6237(12) 149
    C7' H7B' Cg 1_656 0.99 2.80 3.7109(12) 153
data_global
_journal_date_recd_electronic     2009-06-16
_journal_date_accepted     2009-06-17
_journal_name_full     'Acta Crystallographica, Section E'
_journal_year     2009
_journal_volume     65
_journal_issue      7
_journal_page_first     o1669
_journal_page_last     o1669
_journal_paper_category     QO
_journal_coeditor_code     TK2482
_publ_contact_author_name     'Sergiusz Luli\'nski'
_publ_contact_author_address
;
Physical Chemistry Department, Faculty of Chemistry, Warsaw University
 of Technology, Noakowskiego 3, 00-664 Warsaw, Poland
;
_publ_contact_author_email     'serek@ch.pw.edu.pl'
_publ_contact_author_fax     '+48226282741'
_publ_contact_author_phone     '+48222347575'
_publ_section_title
;
2,4-Dibutoxyphenylboronic acid
;
loop_
    _publ_author_name
    _publ_author_footnote
    _publ_author_address
    'D\;abrowski, Marek' .
;
Physical Chemistry Department, Faculty of Chemistry
Warsaw University of Technology, Noakowskiego 3, 00-664 Warsaw, Poland
;
    'Luli\'nski, Sergiusz' .
;
Physical Chemistry Department, Faculty of Chemistry
Warsaw University of Technology, Noakowskiego 3, 00-664 Warsaw, Poland
;
    'Serwatowski, Janusz' .
;
Physical Chemistry Department, Faculty of Chemistry
Warsaw University of Technology, Noakowskiego 3, 00-664 Warsaw, Poland
;
    'Wilmowicz, Agnieszka' .
;
Physical Chemistry Department, Faculty of Chemistry
Warsaw University of Technology, Noakowskiego 3, 00-664 Warsaw, Poland
;
