# Supplementary material for: 2,4-Dibutoxy­phenyl­boronic acid
Source: Acta Crystallogr Sect E Struct Rep Online. 2009 Jun 24;65(Pt 7):o1669. doi: 10.1107/S1600536809023332 (PMC2969364; doi:10.1107/S1600536809023332)
Supplement: Supplementary file 2 [file e-65-o1669-Isup2.hkl]

# 
# h,k,l, Fc-squared, Fo-squared, sigma(Fo-squared) and status flag 
# 
data_I
_shelx_title ' TK_11 in P-1' 
_shelx_refln_list_code          4 
_shelx_F_calc_maximum      176.66 
_exptl_crystal_F_000       288.00 
_reflns_d_resolution_high  0.7433 
 
loop_ 
 _symmetry_equiv_pos_as_xyz 
 'x, y, z' 
 '-x, -y, -z' 
 
_cell_length_a     5.3129 
_cell_length_b    11.3611 
_cell_length_c    13.7362 
_cell_angle_alpha 112.747 
_cell_angle_beta   94.311 
_cell_angle_gamma 100.385 
 
_shelx_F_squared_multiplier     1.000 
 
loop_ 
 _refln_index_h 
 _refln_index_k 
 _refln_index_l 
 _refln_F_squared_calc 
 _refln_F_squared_meas 
 _refln_F_squared_sigma 
 _refln_observed_status 
   1   0   0      243.65      256.18      1.51 o 
   2   0   0      530.65      510.41      2.11 o 
   3   0   0      145.33      146.22      1.54 o 
   4   0   0       69.15       71.97      1.70 o 
   5   0   0       59.90       59.46      2.12 o 
   6   0   0       41.34       41.22      2.80 o 
  -6   1   0      447.06      500.63      6.44 o 
  -5   1   0       19.28       19.81      1.72 o 
  -4   1   0       88.45       91.32      1.57 o 
  -3   1   0        0.82        1.12      0.72 o 
  -2   1   0      419.31      414.59      2.33 o 
  -1   1   0     4275.63     4067.98      7.71 o 
   1   1   0      352.94      354.93      1.38 o 
   2   1   0      171.63      162.77      1.27 o 
   3   1   0       47.64       48.98      1.14 o 
   4   1   0       42.19       40.38      1.51 o 
   5   1   0       21.24       20.74      1.97 o 
   6   1   0        0.00       -1.29      3.04 o 
  -7   2   0       16.37       14.89      5.07 o 
  -6   2   0      102.20      104.54      2.89 o 
  -5   2   0      366.44      396.88      4.23 o 
  -4   2   0      100.03      102.79      1.49 o 
  -3   2   0        3.41        2.69      0.70 o 
  -2   2   0      783.24      807.40      3.02 o 
  -1   2   0     1168.89     1107.24      2.39 o 
   0   2   0     1072.81     1040.13      2.30 o 
   1   2   0      791.07      795.12      2.59 o 
   2   2   0      263.93      263.84      1.57 o 
   3   2   0        2.76        2.01      0.99 o 
   4   2   0       18.48       15.89      1.43 o 
   5   2   0       22.20       21.20      2.63 o 
   6   2   0       28.57       29.00      4.18 o 
  -7   3   0        2.91        4.60      4.51 o 
  -6   3   0      276.61      294.59      4.14 o 
  -5   3   0      574.32      598.18      4.98 o 
  -4   3   0      334.35      340.67      2.98 o 
  -3   3   0      181.53      202.02      1.74 o 
  -2   3   0        0.00       -0.03      0.52 o 
  -1   3   0      518.11      515.03      1.88 o 
   0   3   0      425.05      424.79      1.69 o 
   1   3   0      616.24      643.41      2.33 o 
   2   3   0       29.34       34.28      1.05 o 
   3   3   0       45.30       44.59      1.25 o 
   4   3   0        1.65        1.09      1.50 o 
   5   3   0       33.90       33.88      2.69 o 
   6   3   0       75.36       77.76      4.57 o 
  -7   4   0        0.60        2.54      5.99 o 
  -6   4   0       24.91       20.96      2.94 o 
  -5   4   0      335.16      347.68      3.47 o 
  -4   4   0       27.01       25.28      1.37 o 
  -3   4   0      130.86      133.54      1.97 o 
  -2   4   0      473.43      485.11      2.47 o 
  -1   4   0       26.83       27.75      0.60 o 
   0   4   0     1561.71     1551.71      4.88 o 
   1   4   0       74.91       67.51      0.81 o 
   2   4   0      178.20      201.91      2.49 o 
   3   4   0        1.10        0.86      0.97 o 
   4   4   0        0.02       -0.23      1.76 o 
   5   4   0       74.21       77.69      3.16 o 
  -6   5   0       28.72       34.40      3.76 o 
  -5   5   0      159.15      154.72      3.39 o 
  -4   5   0       25.04       19.86      1.49 o 
  -3   5   0        0.97       -0.29      0.95 o 
  -2   5   0        3.58        4.15      0.81 o 
  -1   5   0       36.24       34.03      0.72 o 
   0   5   0       20.93       22.47      0.80 o 
   1   5   0       22.30       27.22      0.76 o 
   2   5   0      256.51      274.19      2.18 o 
   3   5   0       15.91       18.36      1.60 o 
   4   5   0        0.31       -0.02      1.63 o 
   5   5   0       57.86       55.13      3.50 o 
  -6   6   0        0.44       -1.03      2.87 o 
  -5   6   0        0.35       -0.83      1.91 o 
  -4   6   0      235.87      228.06      3.68 o 
  -3   6   0       17.25       14.74      1.64 o 
  -2   6   0        6.40        5.52      0.84 o 
  -1   6   0       45.02       52.15      0.88 o 
   0   6   0      511.88      541.08      3.93 o 
   1   6   0      173.43      176.93      2.32 o 
   2   6   0       37.41       38.92      1.67 o 
   3   6   0       88.88       92.47      2.38 o 
   4   6   0       16.00       12.90      2.12 o 
   5   6   0        0.51        0.10      3.04 o 
  -6   7   0        5.23        3.85      3.47 o 
  -5   7   0        7.15        7.19      2.28 o 
  -4   7   0       36.61       36.11      2.03 o 
  -3   7   0        5.70        5.48      1.61 o 
  -2   7   0        0.75       -0.32      1.12 o 
  -1   7   0       17.54       20.95      1.09 o 
   0   7   0      941.08     1007.51      7.29 o 
   1   7   0      126.86      124.78      2.24 o 
   2   7   0        0.20        0.22      1.63 o 
   3   7   0       13.36       13.45      1.78 o 
   4   7   0        6.72        7.08      2.13 o 
   5   7   0       17.59       13.92      8.30 o 
  -6   8   0       10.82       12.80      3.35 o 
  -5   8   0        0.58       -0.31      2.38 o 
  -4   8   0       30.83       29.93      2.45 o 
  -3   8   0        1.81        1.54      1.44 o 
  -2   8   0       36.27       37.21      1.51 o 
  -1   8   0       31.01       41.42      1.78 o 
   0   8   0      120.58      116.96      2.35 o 
   1   8   0       30.94       32.36      1.81 o 
   2   8   0        7.21        6.20      2.00 o 
   3   8   0        1.97        0.14      1.98 o 
   4   8   0       21.21       20.55      2.92 o 
  -6   9   0      141.64      177.17      8.72 o 
  -5   9   0       67.88       71.15      3.11 o 
  -4   9   0        2.99        3.47      1.66 o 
  -3   9   0       30.91       26.72      1.82 o 
  -2   9   0        5.02        4.20      1.38 o 
  -1   9   0        6.85        7.06      1.56 o 
   0   9   0       17.45       19.55      1.71 o 
   1   9   0       72.36       72.40      2.26 o 
   2   9   0        0.13        0.39      2.10 o 
   3   9   0        0.86        0.50      2.27 o 
   4   9   0        0.00       -2.60      6.07 o 
  -5  10   0       70.32       80.58      4.46 o 
  -4  10   0       61.03       63.44      2.49 o 
  -3  10   0       12.98        9.94      1.84 o 
  -2  10   0       79.73       69.86      2.26 o 
  -1  10   0        0.70        1.41      1.70 o 
   0  10   0       26.09       25.86      2.04 o 
   1  10   0        4.64        3.56      2.02 o 
   2  10   0        1.95        2.10      2.33 o 
   3  10   0        6.94        3.89      4.14 o 
  -5  11   0        5.81        7.34      3.32 o 
  -4  11   0        2.30        2.87      2.70 o 
  -3  11   0        4.84        3.81      2.12 o 
  -2  11   0       67.29       58.66      2.94 o 
  -1  11   0       24.39       25.42      2.17 o 
   0  11   0        3.00        1.66      1.97 o 
   1  11   0       38.46       40.84      2.86 o 
   2  11   0        0.00       -0.07      3.02 o 
  -4  12   0        1.19        1.88      2.99 o 
  -3  12   0       19.37       20.29      3.82 o 
  -2  12   0       63.04       67.81      3.14 o 
  -1  12   0       25.52       26.22      2.64 o 
   0  12   0       34.60       33.97      2.68 o 
   1  12   0        0.11       -0.04      3.00 o 
  -3  13   0       83.75       87.51      4.80 o 
  -2  13   0        0.03        0.72      3.59 o 
  -1  13   0        5.28        4.76      2.91 o 
   0  13   0        0.80        1.22      3.25 o 
   1  13   0        5.55        5.02      5.81 o 
   1 -14   1       13.72       13.18      4.11 o 
   2 -14   1        4.95        5.94      4.22 o 
  -1 -13   1        0.06       -0.80      3.42 o 
   0 -13   1       10.86       10.05      4.04 o 
   1 -13   1       10.10        9.45      3.24 o 
   2 -13   1       11.15       10.88      3.89 o 
   3 -13   1        0.06        2.55      4.12 o 
  -2 -12   1       13.63        8.60      3.47 o 
  -1 -12   1        7.43        6.14      2.94 o 
   0 -12   1        0.06       -0.66      2.63 o 
   1 -12   1       55.53       56.14      2.59 o 
   2 -12   1        2.55        1.40      2.98 o 
   3 -12   1       60.28       64.90      4.13 o 
   4 -12   1       65.78       72.33      3.49 o 
  -3 -11   1        3.36        2.49      3.99 o 
  -2 -11   1       30.41       32.91      3.46 o 
  -1 -11   1        0.07        0.53      2.19 o 
   0 -11   1        0.37        1.50      1.87 o 
   1 -11   1        1.19        0.46      1.85 o 
   2 -11   1       44.99       44.91      2.22 o 
   3 -11   1        1.56        2.90      2.29 o 
   4 -11   1       43.47       46.61      3.10 o 
   5 -11   1      124.73      140.66      4.12 o 
  -3 -10   1        0.29       -0.86      2.87 o 
  -2 -10   1       23.64       22.85      2.42 o 
  -1 -10   1       11.02       10.64      2.20 o 
   0 -10   1       45.79       48.36      2.00 o 
   1 -10   1        4.74        3.05      1.61 o 
   2 -10   1        4.24        4.12      1.58 o 
   3 -10   1       36.30       30.89      2.07 o 
   4 -10   1        3.87        3.21      2.30 o 
   5 -10   1       42.81       49.87      3.40 o 
   6 -10   1       28.71       31.66      9.19 o 
  -4  -9   1        4.67        6.83      2.96 o 
  -3  -9   1        3.49        4.41      2.13 o 
  -2  -9   1       41.15       41.46      1.99 o 
  -1  -9   1      591.62      622.09      4.87 o 
   0  -9   1       27.57       30.32      1.77 o 
   1  -9   1       16.04       19.79      1.68 o 
   2  -9   1       16.35       16.89      1.49 o 
   3  -9   1        2.79        1.75      1.47 o 
   4  -9   1        6.11        7.23      1.73 o 
   5  -9   1        0.05        0.14      2.66 o 
   6  -9   1       23.81       21.76      4.79 o 
  -4  -8   1       39.40       38.97      2.98 o 
  -3  -8   1        0.66        0.50      1.78 o 
  -2  -8   1       20.91       19.53      2.01 o 
  -1  -8   1      150.32      157.73      2.68 o 
   0  -8   1        2.36        2.26      1.40 o 
   1  -8   1        2.23        1.39      1.36 o 
   2  -8   1        0.21        0.06      1.14 o 
   3  -8   1      372.72      357.84      3.73 o 
   4  -8   1        0.50        0.18      1.89 o 
   5  -8   1        8.89        8.46      2.52 o 
   6  -8   1       20.50       24.21      3.73 o 
  -5  -7   1        0.18       -1.05      3.34 o 
  -4  -7   1        2.51        1.88      2.10 o 
  -3  -7   1      132.89      132.56      2.78 o 
  -2  -7   1        5.67        5.92      1.69 o 
  -1  -7   1       11.81       13.60      1.18 o 
   0  -7   1       92.49       92.37      1.92 o 
   1  -7   1       50.90       61.68      1.39 o 
   2  -7   1       32.35       25.67      1.27 o 
   3  -7   1        0.05        0.41      1.28 o 
   4  -7   1      136.51      130.86      3.12 o 
   5  -7   1        5.11        5.04      2.23 o 
   6  -7   1        1.51        0.53      3.08 o 
  -5  -6   1        2.71        0.70      3.01 o 
  -4  -6   1        0.13        0.16      1.73 o 
  -3  -6   1       71.25       72.79      2.20 o 
  -2  -6   1        4.05        3.67      1.19 o 
  -1  -6   1      314.75      313.59      2.45 o 
   0  -6   1        4.73        3.40      1.05 o 
   1  -6   1      158.26      165.06      1.32 o 
   2  -6   1      344.23      339.61      2.10 o 
   3  -6   1        0.00        0.10      1.21 o 
   4  -6   1      870.91      878.77      6.63 o 
   5  -6   1      160.19      165.36      3.56 o 
   6  -6   1        0.55        0.00      3.19 o 
  -5  -5   1        1.36        2.32      2.76 o 
  -4  -5   1        5.91        7.20      1.64 o 
  -3  -5   1        9.94        8.14      1.28 o 
  -2  -5   1      612.13      617.96      3.27 o 
  -1  -5   1      292.56      321.48      2.25 o 
   0  -5   1       33.35       38.60      1.21 o 
   1  -5   1      186.79      212.70      1.31 o 
   2  -5   1      597.94      634.29      3.34 o 
   3  -5   1      182.78      173.05      2.20 o 
   4  -5   1      890.54      903.42      7.50 o 
   5  -5   1      731.16      766.24      5.69 o 
   6  -5   1        1.68        0.63      2.38 o 
  -5  -4   1       24.22       23.69      3.03 o 
  -4  -4   1        3.76        4.02      1.84 o 
  -3  -4   1       82.73       84.64      1.74 o 
  -2  -4   1      446.33      443.81      2.41 o 
  -1  -4   1      260.76      273.44      1.88 o 
   0  -4   1     1527.90     1512.35      4.41 o 
   1  -4   1      364.87      367.49      1.46 o 
   2  -4   1       64.77       60.13      0.91 o 
   3  -4   1       27.51       24.73      0.89 o 
   4  -4   1      440.02      459.94      3.41 o 
   5  -4   1      184.15      192.62      2.72 o 
   6  -4   1       46.95       52.03      2.96 o 
   7  -4   1        8.61        8.62      5.91 o 
  -6  -3   1       19.46       21.71      4.30 o 
  -5  -3   1       24.23       21.10      3.24 o 
  -4  -3   1        0.57        0.37      1.34 o 
  -3  -3   1       91.92       89.43      1.68 o 
  -2  -3   1       29.62       34.15      1.06 o 
  -1  -3   1     1462.71     1465.05      4.12 o 
   0  -3   1     7450.13     7195.61     11.20 o 
   1  -3   1      140.89      129.24      1.13 o 
   2  -3   1      105.51      103.50      1.07 o 
   3  -3   1        5.03        3.47      0.75 o 
   4  -3   1       15.58       15.31      1.02 o 
   5  -3   1      688.68      728.86      5.43 o 
   6  -3   1        2.21        1.49      2.27 o 
   7  -3   1        3.44        3.18      4.63 o 
  -6  -2   1       67.59       69.93      4.14 o 
  -5  -2   1       32.69       33.98      2.35 o 
  -4  -2   1        2.12        1.46      1.36 o 
  -3  -2   1      137.08      138.57      1.87 o 
  -2  -2   1       27.01       32.25      0.93 o 
  -1  -2   1    31207.29    28846.54    109.11 o 
   0  -2   1     1028.50     1044.65      2.45 o 
   1  -2   1      338.02      317.80      1.54 o 
   2  -2   1      577.06      587.43      2.33 o 
   3  -2   1       12.63       12.43      0.76 o 
   4  -2   1       28.72       28.07      1.11 o 
   5  -2   1       44.97       44.64      1.71 o 
   6  -2   1       77.86       84.43      2.75 o 
   7  -2   1        1.92        1.07      6.83 o 
  -6  -1   1        5.45        4.47      2.99 o 
  -5  -1   1       77.66       88.33      2.75 o 
  -4  -1   1       19.77       18.29      1.40 o 
  -3  -1   1      135.10      141.00      1.50 o 
  -2  -1   1      139.39      161.00      1.18 o 
  -1  -1   1      150.94      164.88      1.17 o 
   1  -1   1      105.73       95.07      0.85 o 
   2  -1   1      228.80      228.08      1.52 o 
   3  -1   1       40.52       38.12      1.02 o 
   4  -1   1        8.56        7.69      1.15 o 
   5  -1   1       29.36       25.93      1.88 o 
   6  -1   1       22.59       21.87      2.49 o 
  -6   0   1      167.01      180.02      4.16 o 
  -5   0   1       66.72       71.85      2.58 o 
  -4   0   1       19.84       19.45      1.30 o 
  -3   0   1      150.35      151.22      1.51 o 
  -2   0   1       12.20       11.52      0.59 o 
  -1   0   1     1993.79     1918.16      7.16 o 
   1   0   1      179.40      187.56      1.29 o 
   2   0   1        9.60        8.73      0.66 o 
   3   0   1       37.78       35.90      0.94 o 
   4   0   1       35.45       33.88      1.25 o 
   5   0   1       45.14       43.42      1.99 o 
   6   0   1       16.34       16.68      3.14 o 
  -7   1   1       85.37       86.58      7.60 o 
  -6   1   1      244.69      257.39      3.99 o 
  -5   1   1      216.22      234.78      3.84 o 
  -4   1   1        0.46        0.13      1.17 o 
  -3   1   1       12.66        9.15      0.80 o 
  -2   1   1      581.57      592.25      1.97 o 
  -1   1   1      602.20      573.36      1.76 o 
   0   1   1       37.37       43.67      0.69 o 
   1   1   1       44.37       46.26      0.66 o 
   2   1   1      113.36      109.62      1.13 o 
   3   1   1        8.92       10.29      0.81 o 
   4   1   1       55.43       58.19      1.66 o 
   5   1   1      272.75      285.14      3.96 o 
   6   1   1       13.73       11.55      3.58 o 
  -7   2   1        1.14        1.94      4.91 o 
  -6   2   1       61.16       61.47      2.60 o 
  -5   2   1       17.34       16.78      1.76 o 
  -4   2   1        0.00       -0.18      0.94 o 
  -3   2   1      104.81      104.10      1.18 o 
  -2   2   1       27.15       24.32      0.67 o 
  -1   2   1     2021.46     1942.43      5.65 o 
   0   2   1      437.85      417.13      1.41 o 
   1   2   1      597.23      626.11      1.92 o 
   2   2   1        4.55        3.25      0.60 o 
   3   2   1        1.51        0.79      0.98 o 
   4   2   1       83.13       87.05      2.31 o 
   5   2   1      248.67      265.70      4.20 o 
   6   2   1        0.59       -1.10      3.56 o 
  -6   3   1      185.46      189.51      3.51 o 
  -5   3   1       13.77       10.67      1.80 o 
  -4   3   1       25.07       25.10      1.36 o 
  -3   3   1       12.04        9.84      0.78 o 
  -2   3   1       31.05       35.81      0.84 o 
  -1   3   1       26.64       32.82      0.71 o 
   0   3   1      231.47      232.48      1.30 o 
   1   3   1      758.71      771.81      2.47 o 
   2   3   1      136.40      154.69      1.31 o 
   3   3   1        0.07       -0.23      1.01 o 
   4   3   1       35.83       36.79      1.95 o 
   5   3   1        0.20       -0.53      2.07 o 
   6   3   1        1.05       -0.37      3.77 o 
  -6   4   1        5.02        3.03      2.39 o 
  -5   4   1      188.48      193.72      3.09 o 
  -4   4   1       52.94       50.38      1.74 o 
  -3   4   1       25.66       20.70      1.22 o 
  -2   4   1      382.23      429.69      2.21 o 
  -1   4   1      623.00      669.06      2.69 o 
   0   4   1      529.45      532.80      2.10 o 
   1   4   1      282.88      287.40      1.55 o 
   2   4   1      163.47      168.35      1.97 o 
   3   4   1        0.63        1.47      1.33 o 
   4   4   1       20.33       17.80      1.93 o 
   5   4   1      169.85      164.08      4.68 o 
  -6   5   1        0.56        0.30      2.96 o 
  -5   5   1       43.01       41.19      2.47 o 
  -4   5   1        0.00       -0.51      1.34 o 
  -3   5   1       25.47       24.11      1.36 o 
  -2   5   1        6.94        7.64      0.82 o 
  -1   5   1     1380.60     1499.25      5.97 o 
   0   5   1       93.35       97.22      1.27 o 
   1   5   1        7.50        9.12      0.66 o 
   2   5   1        2.58        1.38      1.06 o 
   3   5   1       45.71       46.51      1.92 o 
   4   5   1       47.31       43.55      2.02 o 
   5   5   1       12.24       13.75      3.22 o 
  -6   6   1       14.91       15.64      3.31 o 
  -5   6   1        8.61        8.01      2.06 o 
  -4   6   1        1.18        0.07      1.59 o 
  -3   6   1       69.71       78.80      1.87 o 
  -2   6   1       14.03       22.24      0.94 o 
  -1   6   1      685.91      710.07      3.10 o 
   0   6   1        3.88        3.58      0.86 o 
   1   6   1       71.42       75.95      1.87 o 
   2   6   1       34.96       36.54      1.53 o 
   3   6   1       59.37       65.61      2.17 o 
   4   6   1       30.49       30.53      2.48 o 
   5   6   1        2.32        2.70      3.36 o 
  -6   7   1       76.54       80.66      4.98 o 
  -5   7   1        6.34        7.29      2.26 o 
  -4   7   1       39.30       34.20      2.15 o 
  -3   7   1       10.08       10.39      1.60 o 
  -2   7   1        2.71        1.77      1.04 o 
  -1   7   1       61.62       72.32      1.40 o 
   0   7   1      294.60      304.60      2.39 o 
   1   7   1       10.85       10.50      1.43 o 
   2   7   1       14.20       12.44      1.94 o 
   3   7   1        4.36        5.33      1.93 o 
   4   7   1        2.00        1.27      2.51 o 
  -6   8   1       67.21       81.86      4.22 o 
  -5   8   1       40.69       44.08      2.89 o 
  -4   8   1       16.63       10.44      2.08 o 
  -3   8   1       39.31       28.35      1.76 o 
  -2   8   1        1.38        0.91      1.11 o 
  -1   8   1       72.44       71.42      1.99 o 
   0   8   1        5.81        6.23      1.55 o 
   1   8   1       27.39       29.42      1.90 o 
   2   8   1       37.25       35.31      2.31 o 
   3   8   1        7.92        8.70      2.63 o 
   4   8   1        5.63        4.98      3.34 o 
  -6   9   1        0.25       -1.95      8.08 o 
  -5   9   1       21.86       23.83      3.20 o 
  -4   9   1        1.35        1.82      1.76 o 
  -3   9   1      191.52      173.27      3.08 o 
  -2   9   1        5.70        3.33      1.48 o 
  -1   9   1       41.47       41.57      1.98 o 
   0   9   1       33.99       35.40      1.89 o 
   1   9   1        0.76        0.91      1.57 o 
   2   9   1        2.22        2.00      2.09 o 
   3   9   1        0.14       -0.45      2.98 o 
  -5  10   1        7.56       11.05      2.73 o 
  -4  10   1       16.49       11.50      2.13 o 
  -3  10   1      182.24      185.78      3.29 o 
  -2  10   1       29.88       28.55      2.30 o 
  -1  10   1      106.88      100.16      2.58 o 
   0  10   1       12.64       12.83      1.93 o 
   1  10   1      214.30      217.66      4.15 o 
   2  10   1       14.38       11.94      3.90 o 
   3  10   1        0.37        1.02      3.51 o 
  -5  11   1      151.84      195.78      4.61 o 
  -4  11   1       82.93       84.16      2.98 o 
  -3  11   1        5.83        9.05      2.54 o 
  -2  11   1        0.67        0.38      2.14 o 
  -1  11   1        0.62        0.52      2.11 o 
   0  11   1        0.02       -0.44      2.23 o 
   1  11   1       39.11       41.32      2.99 o 
   2  11   1       22.53       24.22      4.45 o 
  -4  12   1        1.91        1.03      4.17 o 
  -3  12   1        8.64        9.04      2.99 o 
  -2  12   1       17.72       19.68      2.84 o 
  -1  12   1        0.39       -0.31      2.41 o 
   0  12   1        0.18       -1.26      2.78 o 
   1  12   1        0.41        0.14      3.91 o 
  -3  13   1       18.08       20.11      6.30 o 
  -2  13   1       13.97       13.48      3.54 o 
  -1  13   1        2.66        2.48      3.19 o 
   0  13   1       14.73       10.48      4.81 o 
   0 -14   2       15.46       15.78      4.66 o 
   1 -14   2        0.10        1.08      3.70 o 
   2 -14   2       26.44       28.78      5.09 o 
  -1 -13   2        0.74        5.43      4.25 o 
   0 -13   2        0.08       -1.22      3.80 o 
   1 -13   2       47.34       51.19      3.63 o 
   2 -13   2        0.02        1.87      3.26 o 
   3 -13   2       22.19       22.96      4.40 o 
  -2 -12   2        0.81        0.37      3.13 o 
  -1 -12   2       56.30       55.47      3.00 o 
   0 -12   2        2.91        0.71      2.86 o 
   1 -12   2        0.39        1.67      2.61 o 
   2 -12   2       28.24       26.38      2.98 o 
   3 -12   2        5.13        4.42      3.40 o 
   4 -12   2       64.48       74.26      3.54 o 
  -3 -11   2        6.54        3.73      3.31 o 
  -2 -11   2      304.11      304.80      5.10 o 
  -1 -11   2       17.19       16.94      2.56 o 
   0 -11   2       12.32       15.76      2.04 o 
   1 -11   2        7.92        8.35      1.91 o 
   2 -11   2        5.93        5.14      2.21 o 
   3 -11   2        2.59        0.55      2.77 o 
   4 -11   2        2.07        1.59      2.59 o 
   5 -11   2       53.75       51.11      3.84 o 
  -4 -10   2        1.23        1.81      5.78 o 
  -3 -10   2        0.00        0.90      2.69 o 
  -2 -10   2       22.25       20.08      2.66 o 
  -1 -10   2       14.90       12.82      2.06 o 
   0 -10   2        1.08        1.59      1.54 o 
   1 -10   2        0.39        0.62      1.58 o 
   2 -10   2      407.27      402.17      4.33 o 
   3 -10   2       22.63       19.29      2.26 o 
   4 -10   2       19.69       23.32      2.69 o 
   5 -10   2       15.53       18.32      3.33 o 
   6 -10   2       23.99       26.67      8.40 o 
  -4  -9   2       56.61       53.31      3.19 o 
  -3  -9   2        1.56        1.51      2.15 o 
  -2  -9   2        2.35        1.80      1.62 o 
  -1  -9   2       49.06       49.10      2.29 o 
   0  -9   2       16.07       17.96      1.42 o 
   1  -9   2       18.63       17.47      1.59 o 
   2  -9   2       28.08       29.34      1.67 o 
   3  -9   2      147.41      143.58      2.38 o 
   4  -9   2        6.28        3.18      2.00 o 
   5  -9   2       16.45       14.39      2.88 o 
   6  -9   2        9.38        6.08      3.34 o 
  -5  -8   2        0.10        2.58      5.01 o 
  -4  -8   2       33.66       30.41      2.83 o 
  -3  -8   2        0.50        0.62      1.69 o 
  -2  -8   2       20.58       19.66      1.66 o 
  -1  -8   2        0.06       -0.21      1.17 o 
   0  -8   2        3.75        4.05      1.27 o 
   1  -8   2      139.11      135.83      1.92 o 
   2  -8   2       39.43       34.59      1.45 o 
   3  -8   2      935.18      946.48      6.96 o 
   4  -8   2      370.43      379.86      4.88 o 
   5  -8   2       34.27       31.25      2.69 o 
   6  -8   2       48.30       47.40      3.67 o 
  -5  -7   2        0.15       -1.17      3.16 o 
  -4  -7   2        1.91       -0.04      1.94 o 
  -3  -7   2      349.85      335.62      3.93 o 
  -2  -7   2      275.85      285.59      4.00 o 
  -1  -7   2        1.87        3.37      1.05 o 
   0  -7   2      313.81      342.00      2.97 o 
   1  -7   2      334.96      343.29      2.50 o 
   2  -7   2       12.80        8.95      1.13 o 
   3  -7   2      594.48      595.92      5.59 o 
   4  -7   2     1235.57     1249.50      8.11 o 
   5  -7   2        4.76        3.60      2.00 o 
   6  -7   2        1.92        1.22      2.85 o 
  -5  -6   2        2.16        1.34      2.96 o 
  -4  -6   2       12.20       10.41      1.89 o 
  -3  -6   2      150.64      149.33      2.34 o 
  -2  -6   2      127.13      131.77      2.69 o 
  -1  -6   2      506.03      519.33      3.00 o 
   0  -6   2       33.47       34.97      1.26 o 
   1  -6   2       47.43       44.66      1.09 o 
   2  -6   2       10.50        9.83      0.93 o 
   3  -6   2      178.57      182.37      2.51 o 
   4  -6   2      239.15      236.02      3.73 o 
   5  -6   2       60.23       64.36      2.62 o 
   6  -6   2        9.45       10.98      2.92 o 
  -5  -5   2        8.73        5.96      2.89 o 
  -4  -5   2       19.88       18.47      1.86 o 
  -3  -5   2        8.10        7.24      1.27 o 
  -2  -5   2      398.57      409.62      2.91 o 
  -1  -5   2     2750.82     2847.93      5.55 o 
   0  -5   2       17.42       19.73      0.99 o 
   1  -5   2       41.46       38.40      0.90 o 
   2  -5   2       98.83       95.89      1.13 o 
   3  -5   2        2.54        2.39      0.91 o 
   4  -5   2      878.57      903.13      5.46 o 
   5  -5   2        0.06       -0.70      1.60 o 
   6  -5   2       10.50        8.60      2.29 o 
  -6  -4   2        4.96        3.75      4.10 o 
  -5  -4   2        2.17        1.97      2.69 o 
  -4  -4   2        6.20        5.29      1.32 o 
  -3  -4   2        0.26       -0.30      1.05 o 
  -2  -4   2     4729.72     4931.79     10.22 o 
  -1  -4   2     1025.17     1042.00      3.06 o 
   0  -4   2        0.23        0.39      0.53 o 
   1  -4   2      206.70      192.96      1.37 o 
   2  -4   2       16.88       14.78      0.70 o 
   3  -4   2       21.93       21.77      0.90 o 
   4  -4   2        4.90        4.46      1.13 o 
   5  -4   2       72.57       77.11      2.00 o 
   6  -4   2        0.01       -1.69      2.16 o 
   7  -4   2        2.27        2.15      4.48 o 
  -6  -3   2       36.05       36.20      4.40 o 
  -5  -3   2       10.94       10.78      2.33 o 
  -4  -3   2        3.13        3.42      1.32 o 
  -3  -3   2        0.16        0.02      0.98 o 
  -2  -3   2       36.94       33.18      0.78 o 
  -1  -3   2      245.91      249.61      1.39 o 
   0  -3   2      832.09      807.77      2.13 o 
   1  -3   2      109.75      113.05      1.18 o 
   2  -3   2       30.00       30.13      0.77 o 
   3  -3   2       10.69        9.48      0.81 o 
   4  -3   2      132.59      138.27      1.70 o 
   5  -3   2       39.93       40.15      1.54 o 
   6  -3   2       29.51       29.94      2.83 o 
  -6  -2   2       26.86       26.88      4.01 o 
  -5  -2   2       27.49       27.64      2.28 o 
  -4  -2   2        5.00        2.85      1.41 o 
  -3  -2   2        6.37        3.92      1.12 o 
  -2  -2   2     1436.12     1435.37      4.35 o 
  -1  -2   2     1171.26     1135.18      3.99 o 
   0  -2   2        5.86        4.04      0.51 o 
   1  -2   2      111.73      106.16      0.86 o 
   2  -2   2      235.13      254.05      3.05 o 
   3  -2   2       47.21       45.20      0.99 o 
   4  -2   2       73.17       73.39      1.30 o 
   5  -2   2      106.43      105.23      1.91 o 
   6  -2   2        0.93       -0.19      2.33 o 
  -6  -1   2       83.79       85.68      3.22 o 
  -5  -1   2       11.08        9.61      2.16 o 
  -4  -1   2        9.68       10.59      1.36 o 
  -3  -1   2      122.14      129.38      1.49 o 
  -2  -1   2      289.37      301.27      2.16 o 
  -1  -1   2       23.24       21.29      0.61 o 
   0  -1   2       26.86       27.24      0.59 o 
   1  -1   2      273.53      266.71      1.25 o 
   2  -1   2       70.15       65.17      1.00 o 
   3  -1   2      135.14      153.48      1.51 o 
   4  -1   2      618.65      631.56      3.25 o 
   5  -1   2       57.56       56.35      1.76 o 
   6  -1   2       34.16       33.07      3.19 o 
  -7   0   2        5.33        1.96      7.57 o 
  -6   0   2        0.32        0.01      2.63 o 
  -5   0   2        9.32        7.63      1.87 o 
  -4   0   2        6.00        4.88      1.37 o 
  -3   0   2        0.04       -0.28      0.70 o 
  -2   0   2      675.10      672.32      2.92 o 
  -1   0   2      350.04      331.63      1.33 o 
   0   0   2     1349.15     1259.97      4.79 o 
   1   0   2       46.33       49.97      0.73 o 
   2   0   2        0.98        0.41      0.62 o 
   3   0   2       52.64       63.08      1.14 o 
   4   0   2      372.14      388.56      2.93 o 
   5   0   2        4.32        4.83      1.92 o 
   6   0   2       27.09       25.86      2.73 o 
  -7   1   2      135.13      153.15      7.27 o 
  -6   1   2        0.05       -1.75      2.21 o 
  -5   1   2       11.97       10.18      2.06 o 
  -4   1   2       42.07       38.19      1.91 o 
  -3   1   2       36.02       36.43      0.93 o 
  -2   1   2      179.22      196.26      1.61 o 
  -1   1   2      484.72      458.00      2.40 o 
   0   1   2     2693.12     2531.54      6.25 o 
   1   1   2      632.83      638.75      2.15 o 
   2   1   2        0.53        0.26      0.62 o 
   3   1   2        0.08        0.26      0.80 o 
   4   1   2       63.87       64.52      1.76 o 
   5   1   2        1.78        0.00      2.01 o 
   6   1   2        1.75        0.34      3.15 o 
  -7   2   2        4.09        1.35      6.30 o 
  -6   2   2      179.25      186.73      3.51 o 
  -5   2   2       33.43       35.35      1.84 o 
  -4   2   2       48.56       44.73      1.47 o 
  -3   2   2      204.88      212.13      1.55 o 
  -2   2   2      716.06      784.79      3.18 o 
  -1   2   2      891.85      869.00      3.32 o 
   0   2   2      954.99      902.71      2.56 o 
   1   2   2      328.45      316.37      1.70 o 
   2   2   2        2.45        4.43      0.64 o 
   3   2   2      144.05      150.94      2.19 o 
   4   2   2      370.39      377.25      4.06 o 
   5   2   2        8.73        9.19      2.08 o 
   6   2   2       22.56       23.66      3.66 o 
  -7   3   2        0.03       -0.40      6.82 o 
  -6   3   2       16.93       14.58      2.40 o 
  -5   3   2        0.06       -0.40      1.43 o 
  -4   3   2        8.44        7.15      1.21 o 
  -3   3   2       17.77       20.85      1.12 o 
  -2   3   2     1124.67     1235.87      3.87 o 
  -1   3   2        0.55        0.85      0.55 o 
   0   3   2        2.88        2.73      0.48 o 
   1   3   2       70.36       72.04      1.11 o 
   2   3   2       75.32       73.65      1.06 o 
   3   3   2       91.07      102.71      2.20 o 
   4   3   2       13.25       10.26      1.74 o 
   5   3   2        3.64        1.04      2.12 o 
  -6   4   2        0.40        0.13      2.56 o 
  -5   4   2        6.22        4.84      1.75 o 
  -4   4   2       12.98       13.37      1.46 o 
  -3   4   2        6.65       10.86      1.07 o 
  -2   4   2     1030.52     1115.65      6.83 o 
  -1   4   2       17.43       18.57      0.60 o 
   0   4   2       73.08       77.79      1.04 o 
   1   4   2      334.19      330.70      1.89 o 
   2   4   2       60.02       63.76      1.68 o 
   3   4   2       95.69      100.70      2.25 o 
   4   4   2        0.40        0.08      1.68 o 
   5   4   2       78.01       86.20      2.93 o 
  -6   5   2       16.03       19.76      3.60 o 
  -5   5   2       36.45       34.76      2.13 o 
  -4   5   2        5.92        7.32      1.50 o 
  -3   5   2        9.27        8.71      1.16 o 
  -2   5   2        0.55        1.53      0.73 o 
  -1   5   2     1320.22     1391.57      4.23 o 
   0   5   2        7.93        6.48      0.76 o 
   1   5   2      229.24      221.71      1.88 o 
   2   5   2      129.34      136.65      2.18 o 
   3   5   2       28.51       29.27      1.72 o 
   4   5   2        0.04       -0.39      1.94 o 
   5   5   2        3.75        3.52      2.98 o 
  -6   6   2       25.95       29.78      3.49 o 
  -5   6   2        8.58        4.80      2.12 o 
  -4   6   2       24.05       19.96      2.02 o 
  -3   6   2       44.06       34.07      1.41 o 
  -2   6   2       87.87       85.94      1.33 o 
  -1   6   2       43.21       50.67      1.09 o 
   0   6   2       19.37       17.85      0.92 o 
   1   6   2      108.02      109.57      1.92 o 
   2   6   2        6.22        6.53      1.41 o 
   3   6   2        7.82        6.10      1.76 o 
   4   6   2       11.27       10.41      2.27 o 
   5   6   2        0.20       -1.13      7.75 o 
  -6   7   2       40.63       45.44      4.34 o 
  -5   7   2        7.22        9.73      2.38 o 
  -4   7   2      276.48      253.09      4.08 o 
  -3   7   2       21.41       25.55      1.49 o 
  -2   7   2      110.08      102.39      1.52 o 
  -1   7   2        2.05        3.07      0.89 o 
   0   7   2        2.17        2.37      1.05 o 
   1   7   2       16.76       17.78      1.41 o 
   2   7   2        6.97        8.01      1.65 o 
   3   7   2        2.22        1.30      2.75 o 
   4   7   2        3.99        2.64      3.17 o 
  -6   8   2       12.06       10.90      4.09 o 
  -5   8   2        0.21        1.37      2.43 o 
  -4   8   2      207.08      216.11      4.43 o 
  -3   8   2        2.78        2.26      1.33 o 
  -2   8   2      126.34      123.58      2.17 o 
  -1   8   2      106.71      103.98      2.05 o 
   0   8   2      273.80      270.53      2.91 o 
   1   8   2        9.37        8.96      1.70 o 
   2   8   2        0.12        0.04      1.86 o 
   3   8   2        0.97        1.41      3.08 o 
   4   8   2       12.55        7.45      4.79 o 
  -6   9   2      158.65      201.57      8.58 o 
  -5   9   2       30.66       30.01      3.10 o 
  -4   9   2       10.64        9.57      2.05 o 
  -3   9   2       13.64       10.97      1.84 o 
  -2   9   2       18.68       17.45      1.79 o 
  -1   9   2       22.56       23.97      1.69 o 
   0   9   2      109.59      111.81      2.63 o 
   1   9   2       74.56       79.11      2.42 o 
   2   9   2       12.67       10.93      3.43 o 
   3   9   2       37.28       35.76      4.52 o 
  -5  10   2        3.74        3.69      2.80 o 
  -4  10   2       11.99        9.77      2.34 o 
  -3  10   2       98.40       97.05      3.26 o 
  -2  10   2        7.53        7.81      2.16 o 
  -1  10   2        0.00       -0.76      1.73 o 
   0  10   2        1.65        1.31      1.89 o 
   1  10   2        3.10        3.00      2.67 o 
   2  10   2        0.89       -0.56      3.82 o 
  -5  11   2        2.80       -0.47      4.73 o 
  -4  11   2       32.25       29.80      3.49 o 
  -3  11   2       53.40       50.65      3.15 o 
  -2  11   2       12.49        9.84      2.65 o 
  -1  11   2       36.86       38.17      2.64 o 
   0  11   2       19.59       19.04      2.72 o 
   1  11   2        0.13       -0.85      3.83 o 
  -4  12   2       54.86       58.59      4.55 o 
  -3  12   2       14.09       13.83      3.31 o 
  -2  12   2      102.24      101.07      3.56 o 
  -1  12   2       63.10       64.66      3.26 o 
   0  12   2        1.12        0.80      3.34 o 
   1  12   2        8.05        7.90      8.24 o 
  -3  13   2       21.18       19.97      7.11 o 
  -2  13   2       15.11       12.39      4.33 o 
  -1  13   2       14.83       14.41      4.38 o 
   0 -14   3        0.26        1.55      4.34 o 
   1 -14   3       22.01       20.87      4.55 o 
   2 -14   3        1.45        1.12      4.33 o 
  -1 -13   3        3.04        7.70      4.83 o 
   0 -13   3        2.75        2.30      3.34 o 
   1 -13   3       18.68       18.71      3.23 o 
   2 -13   3       31.40       28.46      3.57 o 
   3 -13   3        0.57        0.65      3.62 o 
   4 -13   3       84.51       81.40      5.27 o 
  -2 -12   3       14.95       13.30      3.33 o 
  -1 -12   3        0.00       -2.95      3.11 o 
   0 -12   3        0.02       -1.67      2.71 o 
   1 -12   3      277.69      286.27      4.79 o 
   2 -12   3       76.14       75.43      3.15 o 
   3 -12   3        4.94        8.95      3.22 o 
   4 -12   3        1.72        2.21      3.59 o 
  -3 -11   3        0.99        2.65      3.24 o 
  -2 -11   3       21.11       18.92      2.88 o 
  -1 -11   3        1.66        2.89      2.00 o 
   0 -11   3        7.34        6.11      2.15 o 
   1 -11   3       24.77       27.10      2.60 o 
   2 -11   3      148.38      150.69      3.54 o 
   3 -11   3       14.70       12.31      3.27 o 
   4 -11   3       91.03       91.57      3.40 o 
   5 -11   3        1.41        1.31      3.06 o 
  -4 -10   3        0.00        0.80      3.56 o 
  -3 -10   3        1.65        1.90      2.70 o 
  -2 -10   3        7.95        9.08      2.27 o 
  -1 -10   3        0.61        1.60      1.84 o 
   0 -10   3        8.92        7.08      1.34 o 
   1 -10   3       46.25       45.91      1.92 o 
   2 -10   3      546.93      559.25      5.62 o 
   3 -10   3      379.50      397.19      4.33 o 
   4 -10   3      124.17      123.52      3.55 o 
   5 -10   3       41.19       40.46      3.40 o 
  -4  -9   3      180.29      163.04      3.57 o 
  -3  -9   3      177.39      179.14      4.72 o 
  -2  -9   3       13.35       12.21      2.10 o 
  -1  -9   3      256.84      274.96      3.29 o 
   0  -9   3       38.72       39.15      1.42 o 
   1  -9   3        0.01        0.52      1.34 o 
   2  -9   3      171.03      181.76      3.36 o 
   3  -9   3     1204.17     1229.09      9.71 o 
   4  -9   3       36.28       35.16      2.50 o 
   5  -9   3        0.35        0.48      2.52 o 
   6  -9   3        2.08        2.91      3.27 o 
  -5  -8   3        1.60        0.46      3.65 o 
  -4  -8   3       41.26       36.71      2.58 o 
  -3  -8   3       56.43       57.57      2.39 o 
  -2  -8   3      157.58      152.26      3.35 o 
  -1  -8   3       76.27       77.63      1.78 o 
   0  -8   3        0.49        0.74      0.92 o 
   1  -8   3       11.90       10.09      1.13 o 
   2  -8   3        5.37        5.82      1.21 o 
   3  -8   3       97.68       97.62      2.31 o 
   4  -8   3       52.97       52.37      2.44 o 
   5  -8   3        1.53        1.12      2.24 o 
   6  -8   3        5.56        5.68      2.71 o 
  -5  -7   3        4.98        3.64      3.84 o 
  -4  -7   3       17.24       13.90      2.06 o 
  -3  -7   3      109.58      104.58      2.52 o 
  -2  -7   3      901.13      919.26      5.98 o 
  -1  -7   3       48.52       46.39      1.20 o 
   0  -7   3       11.38       10.14      0.76 o 
   1  -7   3       80.84       75.03      1.38 o 
   2  -7   3       51.57       55.32      1.19 o 
   3  -7   3     1103.05     1111.38      6.41 o 
   4  -7   3       14.79       13.53      2.02 o 
   5  -7   3       35.22       33.76      2.53 o 
   6  -7   3        0.07       -2.48      2.54 o 
  -5  -6   3        0.34        0.05      3.30 o 
  -4  -6   3        1.74        1.69      1.71 o 
  -3  -6   3     1251.74     1263.40      6.82 o 
  -2  -6   3      136.20      133.76      2.26 o 
  -1  -6   3       21.33       22.33      0.93 o 
   0  -6   3        2.70        4.14      0.64 o 
   1  -6   3        7.39        5.22      0.80 o 
   2  -6   3       46.40       44.73      1.21 o 
   3  -6   3        6.96        7.64      1.36 o 
   4  -6   3       83.49       80.22      2.58 o 
   5  -6   3        1.12        0.46      1.67 o 
   6  -6   3        5.99        5.47      2.56 o 
  -5  -5   3        1.08        0.59      2.93 o 
  -4  -5   3        2.47        2.48      1.33 o 
  -3  -5   3      126.79      132.19      2.12 o 
  -2  -5   3        0.34       -0.17      0.97 o 
  -1  -5   3      260.62      271.22      1.48 o 
   0  -5   3       21.54       19.25      0.62 o 
   1  -5   3       30.74       34.45      0.93 o 
   2  -5   3       56.57       49.86      0.91 o 
   3  -5   3      176.31      188.62      2.16 o 
   4  -5   3      133.84      136.93      2.42 o 
   5  -5   3      104.20      105.33      2.22 o 
   6  -5   3        0.94        2.17      2.51 o 
  -6  -4   3       10.15        9.42      3.90 o 
  -5  -4   3        0.73       -0.42      2.46 o 
  -4  -4   3        3.26        3.11      1.26 o 
  -3  -4   3      474.70      489.28      3.44 o 
  -2  -4   3      749.59      739.39      3.60 o 
  -1  -4   3       31.02       28.65      0.86 o 
   0  -4   3      388.36      367.22      1.54 o 
   1  -4   3       92.06      101.97      1.04 o 
   2  -4   3       14.91       14.14      0.64 o 
   3  -4   3       72.62       67.31      1.20 o 
   4  -4   3      249.39      245.76      2.17 o 
   5  -4   3        0.00       -0.74      1.32 o 
   6  -4   3        8.33        9.42      2.69 o 
  -6  -3   3        3.84        3.99      4.30 o 
  -5  -3   3       29.04       29.48      2.47 o 
  -4  -3   3        1.62        1.31      1.36 o 
  -3  -3   3       64.90       67.10      1.51 o 
  -2  -3   3        0.04       -0.28      0.60 o 
  -1  -3   3       10.81       12.45      0.60 o 
   0  -3   3      341.71      328.66      2.28 o 
   1  -3   3      114.88      109.15      1.48 o 
   2  -3   3      461.37      529.04      2.14 o 
   3  -3   3     1063.84     1147.11      4.72 o 
   4  -3   3       88.38       85.63      1.39 o 
   5  -3   3       25.83       22.61      1.58 o 
   6  -3   3        0.01       -0.43      2.35 o 
  -6  -2   3        1.84        0.39      2.97 o 
  -5  -2   3       25.53       26.80      2.41 o 
  -4  -2   3       31.98       31.50      1.85 o 
  -3  -2   3      169.14      176.91      1.85 o 
  -2  -2   3       25.24       22.99      0.78 o 
  -1  -2   3      581.00      590.95      2.06 o 
   0  -2   3        0.06       -0.01      0.49 o 
   1  -2   3        3.26        4.38      0.45 o 
   2  -2   3        2.68        3.46      0.63 o 
   3  -2   3      430.80      455.47      2.29 o 
   4  -2   3        0.07       -0.53      0.87 o 
   5  -2   3       97.92       99.25      1.96 o 
   6  -2   3       49.22       52.85      2.97 o 
  -6  -1   3        0.89        0.50      2.69 o 
  -5  -1   3       52.94       53.65      2.41 o 
  -4  -1   3        1.26        0.15      1.53 o 
  -3  -1   3      106.37      110.09      1.51 o 
  -2  -1   3      470.81      508.69      2.37 o 
  -1  -1   3     2074.76     2043.52      6.09 o 
   0  -1   3     1005.96      962.50      3.51 o 
   1  -1   3       23.10       16.41      0.52 o 
   2  -1   3       39.18       41.10      0.92 o 
   3  -1   3      599.84      628.45      3.98 o 
   4  -1   3       32.39       37.12      1.40 o 
   5  -1   3       11.71        9.95      1.70 o 
   6  -1   3       45.17       44.25      3.58 o 
  -6   0   3        3.59        4.34      2.55 o 
  -5   0   3       42.49       44.21      2.34 o 
  -4   0   3       24.70       21.85      1.76 o 
  -3   0   3      827.65      902.51      3.34 o 
  -2   0   3      760.19      777.10      2.64 o 
  -1   0   3      687.65      640.58      2.34 o 
   0   0   3      629.29      595.40      2.19 o 
   1   0   3      198.97      199.91      1.18 o 
   2   0   3      239.42      260.99      1.76 o 
   3   0   3     1036.25     1098.38      5.56 o 
   4   0   3        4.69        3.73      1.12 o 
   5   0   3       76.82       80.37      2.46 o 
   6   0   3        1.70        1.17      2.97 o 
  -6   1   3        1.34        0.31      2.20 o 
  -5   1   3        1.81        0.40      1.71 o 
  -4   1   3        4.67        5.43      1.28 o 
  -3   1   3      437.78      495.27      2.95 o 
  -2   1   3       19.58       20.92      0.74 o 
  -1   1   3      114.59      119.37      1.01 o 
   0   1   3      409.78      393.48      1.89 o 
   1   1   3        3.43        2.62      0.57 o 
   2   1   3      150.11      161.91      1.54 o 
   3   1   3        0.37       -0.36      0.87 o 
   4   1   3        8.92        7.35      1.59 o 
   5   1   3        1.91        1.30      1.90 o 
   6   1   3       10.07        8.90      3.33 o 
  -7   2   3        7.72        9.74      7.16 o 
  -6   2   3        5.01        3.48      2.09 o 
  -5   2   3        0.12       -0.24      1.45 o 
  -4   2   3        2.48        4.46      1.00 o 
  -3   2   3      382.74      417.25      2.62 o 
  -2   2   3       80.92       91.44      1.05 o 
  -1   2   3       20.55       21.71      0.58 o 
   0   2   3      680.49      668.66      2.14 o 
   1   2   3       21.62       19.59      0.75 o 
   2   2   3      143.98      145.09      1.34 o 
   3   2   3       16.12       13.28      1.67 o 
   4   2   3       99.46      102.27      2.96 o 
   5   2   3        0.10        0.74      2.13 o 
   6   2   3        0.12       -0.10      4.01 o 
  -7   3   3       22.50       23.28      6.47 o 
  -6   3   3       12.95       12.27      2.23 o 
  -5   3   3        8.49        7.95      1.60 o 
  -4   3   3       27.64       27.35      1.41 o 
  -3   3   3       41.35       31.58      1.22 o 
  -2   3   3     2233.14     2377.54      6.55 o 
  -1   3   3       63.72       65.49      0.79 o 
   0   3   3      533.05      529.71      1.79 o 
   1   3   3      926.76      953.94      3.30 o 
   2   3   3       47.22       45.81      1.19 o 
   3   3   3       66.77       68.19      1.96 o 
   4   3   3       35.22       33.64      2.44 o 
   5   3   3       21.70       17.49      2.49 o 
   6   3   3        0.03        3.63      9.37 o 
  -6   4   3        2.47       -0.01      2.91 o 
  -5   4   3       43.69       42.19      2.31 o 
  -4   4   3      125.41      112.43      2.09 o 
  -3   4   3        8.33        7.57      1.11 o 
  -2   4   3       52.09       63.25      1.11 o 
  -1   4   3       46.01       54.57      0.83 o 
   0   4   3      143.47      147.89      1.38 o 
   1   4   3       11.84        8.52      0.77 o 
   2   4   3       89.36       96.97      2.00 o 
   3   4   3       31.32       29.95      1.68 o 
   4   4   3        0.86       -0.66      2.27 o 
   5   4   3        4.91        5.46      2.50 o 
  -6   5   3       18.51       16.35      3.89 o 
  -5   5   3      240.63      231.36      3.96 o 
  -4   5   3       57.99       62.57      1.85 o 
  -3   5   3       58.61       54.23      1.56 o 
  -2   5   3        1.48        1.13      0.77 o 
  -1   5   3       91.35       84.38      1.05 o 
   0   5   3       18.91       19.92      0.90 o 
   1   5   3       89.31       97.50      1.61 o 
   2   5   3        7.63        4.65      1.26 o 
   3   5   3        6.52        6.48      1.94 o 
   4   5   3        2.50        2.05      2.37 o 
   5   5   3       20.64       18.89      3.32 o 
  -6   6   3        8.99       11.68      3.59 o 
  -5   6   3       82.92       89.03      3.88 o 
  -4   6   3        7.47        3.72      1.38 o 
  -3   6   3       25.55       28.01      1.43 o 
  -2   6   3      229.61      236.90      2.22 o 
  -1   6   3      184.79      188.25      1.75 o 
   0   6   3       12.60        9.82      0.97 o 
   1   6   3        4.04        3.20      1.20 o 
   2   6   3        0.91        0.73      1.31 o 
   3   6   3       45.85       44.74      2.67 o 
   4   6   3        2.92        2.15      2.84 o 
  -6   7   3        5.28        2.97      3.40 o 
  -5   7   3        0.11        0.46      2.31 o 
  -4   7   3       54.45       46.38      2.08 o 
  -3   7   3      156.95      139.86      2.90 o 
  -2   7   3       51.54       53.02      1.43 o 
  -1   7   3      303.24      306.95      2.59 o 
   0   7   3      154.33      153.21      1.99 o 
   1   7   3       74.69       77.39      1.91 o 
   2   7   3       85.09       81.99      2.49 o 
   3   7   3       97.71       93.55      3.35 o 
   4   7   3       23.39       18.03      3.33 o 
  -6   8   3       23.26       20.15      5.98 o 
  -5   8   3       34.52       34.83      3.22 o 
  -4   8   3      171.13      172.05      3.16 o 
  -3   8   3       56.57       46.17      2.00 o 
  -2   8   3        1.23        0.76      1.43 o 
  -1   8   3       14.91       14.34      1.34 o 
   0   8   3       30.18       31.90      1.64 o 
   1   8   3        4.25        4.19      2.18 o 
   2   8   3       78.53       71.78      5.89 o 
   3   8   3        9.19        7.27      3.62 o 
  -5   9   3       15.37       12.15      2.66 o 
  -4   9   3       79.10       77.59      2.64 o 
  -3   9   3       10.37        4.57      1.61 o 
  -2   9   3       60.72       57.43      2.47 o 
  -1   9   3       58.43       60.63      2.29 o 
   0   9   3        0.78        1.09      1.73 o 
   1   9   3      114.41      116.26      3.47 o 
   2   9   3        1.37        1.71      3.43 o 
   3   9   3       19.70       19.20      4.72 o 
  -5  10   3       29.64       26.73      3.37 o 
  -4  10   3       12.48       10.98      2.45 o 
  -3  10   3      105.14      103.64      3.38 o 
  -2  10   3      101.04       90.18      2.99 o 
  -1  10   3        0.75       -0.28      2.15 o 
   0  10   3        9.88       10.16      2.68 o 
   1  10   3      103.65      110.16      3.58 o 
   2  10   3        0.03        1.75      4.14 o 
  -4  11   3       22.81       20.70      3.60 o 
  -3  11   3        4.37        3.21      2.81 o 
  -2  11   3       31.58       33.21      2.83 o 
  -1  11   3        0.24       -2.20      3.66 o 
   0  11   3       10.59        9.10      3.22 o 
   1  11   3       55.48       59.43      4.29 o 
  -3  12   3        3.06        3.62      3.61 o 
  -2  12   3       31.20       30.74      3.65 o 
  -1  12   3       23.48       19.91      4.65 o 
   0  12   3       26.77       26.65      4.21 o 
   0 -14   4      141.72      143.22      5.24 o 
   1 -14   4       86.39       87.19      4.80 o 
   2 -14   4        1.12       -0.31      3.51 o 
   3 -14   4        0.14        2.06      7.35 o 
  -2 -13   4        1.25        2.88      7.61 o 
  -1 -13   4        2.78        2.09      3.65 o 
   0 -13   4        5.87        4.37      3.25 o 
   1 -13   4       94.26      100.49      3.68 o 
   2 -13   4        8.81        7.45      3.13 o 
   3 -13   4      122.71      128.56      6.71 o 
   4 -13   4        2.55        3.04      4.68 o 
  -2 -12   4        0.76       -0.67      3.17 o 
  -1 -12   4        2.37       -0.38      2.49 o 
   0 -12   4        9.89        8.54      3.04 o 
   1 -12   4      317.27      330.38      5.00 o 
   2 -12   4      226.01      240.86      6.28 o 
   3 -12   4      143.01      144.31      4.67 o 
   4 -12   4       11.81       12.71      4.02 o 
  -3 -11   4       13.30       13.79      3.07 o 
  -2 -11   4      128.91      129.53      3.54 o 
  -1 -11   4        2.96        1.67      2.25 o 
   0 -11   4        3.29        2.33      2.07 o 
   1 -11   4       42.26       40.31      2.68 o 
   2 -11   4      644.50      666.48      6.43 o 
   3 -11   4       32.74       32.77      2.89 o 
   4 -11   4        1.91        1.31      2.67 o 
   5 -11   4        0.60        1.04      3.00 o 
  -4 -10   4       10.60       12.44      3.44 o 
  -3 -10   4       55.74       47.85      3.11 o 
  -2 -10   4       13.75       14.18      2.32 o 
  -1 -10   4        4.22        3.60      1.41 o 
   0 -10   4        1.71        1.39      1.44 o 
   1 -10   4        5.45        5.77      1.59 o 
   2 -10   4        0.00       -0.70      1.96 o 
   3 -10   4       75.89       76.40      2.80 o 
   4 -10   4        8.12        6.97      2.31 o 
   5 -10   4       17.26       16.50      3.14 o 
  -4  -9   4       67.39       62.64      2.94 o 
  -3  -9   4      365.70      335.35      5.17 o 
  -2  -9   4        7.83        7.62      1.64 o 
  -1  -9   4       20.09       20.21      1.70 o 
   0  -9   4        0.42       -0.14      1.10 o 
   1  -9   4       55.13       54.62      1.63 o 
   2  -9   4     1031.41     1037.67      7.05 o 
   3  -9   4       20.27       20.03      1.92 o 
   4  -9   4       83.89       85.42      2.93 o 
   5  -9   4        2.55        2.90      2.16 o 
   6  -9   4        3.10        3.09      2.81 o 
  -5  -8   4        4.12        3.38      3.37 o 
  -4  -8   4      451.75      443.64      6.87 o 
  -3  -8   4        1.09        0.32      1.62 o 
  -2  -8   4        0.16        0.43      1.27 o 
  -1  -8   4       63.25       69.27      1.72 o 
   0  -8   4       22.43       25.47      1.08 o 
   1  -8   4       11.41        9.16      0.99 o 
   2  -8   4        0.00        0.37      1.67 o 
   3  -8   4       47.84       45.07      1.88 o 
   4  -8   4        1.18        1.17      1.76 o 
   5  -8   4        7.44        5.93      1.96 o 
   6  -8   4       15.19       18.61      3.09 o 
  -5  -7   4        5.47        4.54      3.61 o 
  -4  -7   4       73.38       76.70      2.53 o 
  -3  -7   4       15.08       15.72      1.52 o 
  -2  -7   4       37.52       37.97      1.46 o 
  -1  -7   4       69.35       65.39      1.28 o 
   0  -7   4       82.52       89.06      1.32 o 
   1  -7   4       18.18       13.88      0.89 o 
   2  -7   4      135.28      135.74      1.62 o 
   3  -7   4      259.91      264.68      3.17 o 
   4  -7   4      204.68      199.61      3.58 o 
   5  -7   4       13.27       16.75      2.14 o 
   6  -7   4        2.57        3.54      2.56 o 
  -5  -6   4        9.47        9.58      3.51 o 
  -4  -6   4       67.35       72.81      2.12 o 
  -3  -6   4      431.09      434.56      5.67 o 
  -2  -6   4        0.02       -0.41      1.02 o 
  -1  -6   4      249.39      241.10      1.57 o 
   0  -6   4       23.03       23.16      0.84 o 
   1  -6   4       22.60       25.73      0.85 o 
   2  -6   4        4.33        1.76      0.86 o 
   3  -6   4      433.42      445.77      4.77 o 
   4  -6   4        3.15        2.50      1.41 o 
   5  -6   4       40.63       42.39      2.12 o 
   6  -6   4        8.39        7.62      2.52 o 
  -5  -5   4        8.68        7.89      2.49 o 
  -4  -5   4        0.52        0.59      1.41 o 
  -3  -5   4        0.07        0.83      1.16 o 
  -2  -5   4       48.41       52.51      1.37 o 
  -1  -5   4      121.41      118.06      1.10 o 
   0  -5   4       19.60       21.81      0.63 o 
   1  -5   4      667.15      748.29      2.80 o 
   2  -5   4     1292.51     1425.94      4.45 o 
   3  -5   4       43.06       43.13      1.17 o 
   4  -5   4       33.66       35.47      1.30 o 
   5  -5   4       14.28       12.87      1.91 o 
   6  -5   4        0.52       -0.87      2.66 o 
  -6  -4   4       11.32       10.36      4.38 o 
  -5  -4   4       86.92       86.31      3.39 o 
  -4  -4   4       41.91       44.19      1.90 o 
  -3  -4   4        0.05        0.45      1.09 o 
  -2  -4   4      186.77      206.72      1.59 o 
  -1  -4   4        5.47        7.37      0.55 o 
   0  -4   4       21.39       27.17      0.59 o 
   1  -4   4        0.12        0.10      0.78 o 
   2  -4   4      534.91      593.85      2.61 o 
   3  -4   4       84.54       89.45      1.28 o 
   4  -4   4      181.64      177.16      1.92 o 
   5  -4   4       27.18       25.54      1.71 o 
   6  -4   4        9.93       10.04      3.57 o 
  -6  -3   4       19.01       20.61      3.16 o 
  -5  -3   4        0.09       -0.15      2.15 o 
  -4  -3   4       37.35       35.65      2.09 o 
  -3  -3   4      357.67      386.96      2.95 o 
  -2  -3   4      464.89      484.42      2.54 o 
  -1  -3   4      365.40      382.71      1.47 o 
   0  -3   4      176.43      168.36      1.21 o 
   1  -3   4      271.32      281.23      1.57 o 
   2  -3   4     1921.89     2059.07      7.28 o 
   3  -3   4      311.01      347.08      2.18 o 
   4  -3   4       51.80       49.10      1.21 o 
   5  -3   4      189.83      200.94      2.17 o 
   6  -3   4       39.91       34.33      5.96 o 
  -6  -2   4       14.59       14.80      3.05 o 
  -5  -2   4        6.05        2.99      2.02 o 
  -4  -2   4      296.30      312.76      4.11 o 
  -3  -2   4      397.45      426.37      2.75 o 
  -2  -2   4       71.66       74.33      1.09 o 
  -1  -2   4      805.21      792.96      2.31 o 
   0  -2   4      302.69      298.68      1.38 o 
   1  -2   4       10.91       16.00      0.56 o 
   2  -2   4     2634.98     2856.22      7.81 o 
   3  -2   4        1.83        3.19      0.78 o 
   4  -2   4      112.51      108.87      1.53 o 
   5  -2   4        4.95        3.57      1.60 o 
   6  -2   4        4.50        3.32      3.38 o 
  -6  -1   4        2.44        1.50      2.86 o 
  -5  -1   4        1.73        0.91      1.73 o 
  -4  -1   4      141.73      156.18      3.03 o 
  -3  -1   4       21.92       22.40      1.01 o 
  -2  -1   4      132.00      130.51      1.06 o 
  -1  -1   4      263.52      262.09      1.34 o 
   0  -1   4      151.11      137.00      1.08 o 
   1  -1   4       50.23       53.15      0.76 o 
   2  -1   4       50.96       48.43      0.88 o 
   3  -1   4      107.84      113.60      1.42 o 
   4  -1   4        0.02        0.06      0.95 o 
   5  -1   4       52.70       55.13      2.25 o 
   6  -1   4        9.75        7.65      3.13 o 
  -6   0   4        1.86        1.34      2.54 o 
  -5   0   4        0.02       -0.61      1.78 o 
  -4   0   4       79.87       84.89      1.98 o 
  -3   0   4       73.59       84.17      1.40 o 
  -2   0   4      149.51      153.82      1.38 o 
  -1   0   4      192.65      191.56      1.47 o 
   0   0   4      405.70      384.72      1.81 o 
   1   0   4       13.31       14.56      0.74 o 
   2   0   4       84.65       81.19      1.17 o 
   3   0   4       40.31       37.50      1.14 o 
   4   0   4        0.27       -0.11      1.47 o 
   5   0   4        0.09       -1.42      2.07 o 
   6   0   4        2.10        2.25      3.15 o 
  -6   1   4        9.20        8.61      2.26 o 
  -5   1   4       13.62       10.49      2.06 o 
  -4   1   4       65.04       56.24      1.83 o 
  -3   1   4      885.86      931.73      4.41 o 
  -2   1   4      227.51      252.67      1.84 o 
  -1   1   4      146.57      142.63      1.02 o 
   0   1   4     2475.00     2503.21      4.07 o 
   1   1   4       41.57       37.03      0.78 o 
   2   1   4      250.52      252.84      2.51 o 
   3   1   4      230.46      234.21      2.73 o 
   4   1   4       39.81       39.61      2.28 o 
   5   1   4        2.36        2.33      1.98 o 
   6   1   4        0.60       -0.98      3.22 o 
  -6   2   4       36.85       38.80      2.47 o 
  -5   2   4      111.00       99.68      2.55 o 
  -4   2   4       10.05        9.09      1.29 o 
  -3   2   4        0.00       -0.18      0.90 o 
  -2   2   4      206.70      233.04      1.62 o 
  -1   2   4        0.26        0.93      0.49 o 
   0   2   4      103.44      109.91      1.06 o 
   1   2   4      554.84      583.04      2.53 o 
   2   2   4       14.41       14.06      0.95 o 
   3   2   4       31.34       31.52      2.03 o 
   4   2   4        3.09        2.20      2.04 o 
   5   2   4        6.87        5.64      2.29 o 
   6   2   4       24.44       22.36      9.59 o 
  -7   3   4       12.21        7.93      7.03 o 
  -6   3   4      117.56      111.25      3.47 o 
  -5   3   4       22.29       22.10      2.18 o 
  -4   3   4       12.11       11.19      1.36 o 
  -3   3   4        3.76        3.46      0.98 o 
  -2   3   4      265.01      244.60      2.16 o 
  -1   3   4        3.55        2.30      0.54 o 
   0   3   4       36.68       42.92      0.90 o 
   1   3   4      186.14      177.36      1.64 o 
   2   3   4       41.53       41.03      1.43 o 
   3   3   4       18.11       18.27      2.05 o 
   4   3   4       37.04       35.48      2.52 o 
   5   3   4       14.59       16.32      2.75 o 
  -6   4   4        9.29        8.10      2.68 o 
  -5   4   4        2.94        1.48      1.89 o 
  -4   4   4        9.39        5.35      1.27 o 
  -3   4   4       80.03       90.29      1.77 o 
  -2   4   4       68.60       80.79      1.51 o 
  -1   4   4      107.02       99.25      1.08 o 
   0   4   4       34.20       32.44      0.90 o 
   1   4   4       54.81       54.62      1.15 o 
   2   4   4      126.15      133.08      2.94 o 
   3   4   4        5.20        3.87      1.87 o 
   4   4   4        7.88        8.29      2.46 o 
   5   4   4       70.76       73.79      3.45 o 
  -6   5   4        9.52        7.86      3.53 o 
  -5   5   4       24.05       19.45      2.47 o 
  -4   5   4      368.24      349.19      3.96 o 
  -3   5   4        3.76        4.80      1.22 o 
  -2   5   4      512.45      521.34      3.10 o 
  -1   5   4       81.14       79.84      1.25 o 
   0   5   4      255.66      249.90      1.97 o 
   1   5   4      137.69      139.54      1.88 o 
   2   5   4      277.79      286.59      3.85 o 
   3   5   4       57.70       58.89      2.79 o 
   4   5   4        3.43        1.07      2.82 o 
  -6   6   4       62.45       70.73      4.01 o 
  -5   6   4      113.42      111.45      3.25 o 
  -4   6   4      150.50      137.26      2.42 o 
  -3   6   4       35.41       33.11      1.41 o 
  -2   6   4       29.24       26.20      1.21 o 
  -1   6   4      171.16      180.11      2.04 o 
   0   6   4       12.54       11.93      1.10 o 
   1   6   4      115.90      113.47      2.20 o 
   2   6   4        7.19        5.21      1.67 o 
   3   6   4        4.52        2.67      2.20 o 
   4   6   4       15.81       12.88      3.34 o 
  -6   7   4        1.00        0.56      3.98 o 
  -5   7   4       44.90       40.26      3.06 o 
  -4   7   4        8.54        3.59      1.73 o 
  -3   7   4       50.26       45.55      1.52 o 
  -2   7   4      115.92      110.46      2.09 o 
  -1   7   4        2.07        2.50      1.10 o 
   0   7   4      254.48      249.09      2.82 o 
   1   7   4        1.94        1.92      1.66 o 
   2   7   4       17.22       16.89      2.22 o 
   3   7   4       39.99       40.51      3.22 o 
   4   7   4        7.04        6.44      6.33 o 
  -5   8   4       23.78       19.36      3.16 o 
  -4   8   4       82.92       79.02      2.28 o 
  -3   8   4       84.56       64.31      2.13 o 
  -2   8   4        2.15        1.89      1.62 o 
  -1   8   4       11.07       11.12      1.39 o 
   0   8   4      136.12      146.14      2.91 o 
   1   8   4        0.74        0.13      2.20 o 
   2   8   4        0.35       -0.63      2.36 o 
   3   8   4       48.95       50.56      4.31 o 
  -5   9   4       38.07       40.13      2.91 o 
  -4   9   4        0.32        1.34      1.97 o 
  -3   9   4       38.03       39.82      2.34 o 
  -2   9   4        0.03       -0.74      1.76 o 
  -1   9   4        7.19        6.98      2.17 o 
   0   9   4      207.44      205.06      3.42 o 
   1   9   4      195.41      209.24      4.34 o 
   2   9   4       51.82       54.27      4.22 o 
  -5  10   4        2.19        4.46      3.15 o 
  -4  10   4       10.55        8.44      3.15 o 
  -3  10   4       38.39       35.22      2.63 o 
  -2  10   4       24.68       20.22      2.45 o 
  -1  10   4       49.34       54.84      3.76 o 
   0  10   4       10.78        8.42      3.09 o 
   1  10   4        2.29        2.64      3.29 o 
   2  10   4        3.50        7.30      7.94 o 
  -4  11   4       15.40       18.14      4.47 o 
  -3  11   4        2.73        1.27      3.12 o 
  -2  11   4        0.64       -1.63      3.42 o 
  -1  11   4       94.31       98.68      4.54 o 
   0  11   4        0.99        1.13      3.57 o 
   1  11   4        0.05        4.75      8.04 o 
  -2  12   4       39.77       38.65      6.77 o 
   2 -15   5       82.09       77.56      7.01 o 
   0 -14   5      202.95      216.26      6.10 o 
   1 -14   5      106.92      106.08      4.95 o 
   2 -14   5       74.75       72.59      4.10 o 
   3 -14   5        2.67        3.54      4.63 o 
  -2 -13   5        1.68       -5.33      6.90 o 
  -1 -13   5        6.34        3.91      4.50 o 
   0 -13   5       18.79       18.33      4.88 o 
   1 -13   5      251.65      257.32      6.64 o 
   2 -13   5        7.23        6.01      2.93 o 
   3 -13   5        2.73        3.52      2.76 o 
   4 -13   5        3.88        4.55      3.14 o 
  -2 -12   5        0.68        1.79      3.08 o 
  -1 -12   5       11.78       12.37      2.78 o 
   0 -12   5        1.81        1.14      2.44 o 
   1 -12   5       29.23       31.52      2.72 o 
   2 -12   5      108.14      112.50      3.24 o 
   3 -12   5       37.06       33.86      2.61 o 
   4 -12   5       40.74       45.87      3.33 o 
  -3 -11   5        0.48        3.53      3.76 o 
  -2 -11   5        1.99        1.20      2.39 o 
  -1 -11   5       10.95       10.15      2.05 o 
   0 -11   5        5.14        4.53      1.78 o 
   1 -11   5      572.35      601.76      6.09 o 
   2 -11   5        1.06        1.89      1.83 o 
   3 -11   5       97.40      104.14      2.76 o 
   4 -11   5        4.29        3.39      2.46 o 
   5 -11   5        4.33        4.26      2.66 o 
  -4 -10   5        0.06        2.28      3.25 o 
  -3 -10   5        5.69        5.46      2.77 o 
  -2 -10   5       64.49       59.63      2.01 o 
  -1 -10   5       62.42       62.64      2.29 o 
   0 -10   5        7.15        6.44      1.51 o 
   1 -10   5        0.67        0.65      1.37 o 
   2 -10   5       13.63       12.09      1.80 o 
   3 -10   5        5.18        3.43      1.77 o 
   4 -10   5        7.73        6.59      1.87 o 
   5 -10   5       25.03       31.12      2.86 o 
  -4  -9   5        5.16        5.82      2.47 o 
  -3  -9   5        0.67        1.18      1.91 o 
  -2  -9   5       13.61       13.76      1.72 o 
  -1  -9   5       83.72       86.74      2.72 o 
   0  -9   5        1.88        2.62      1.36 o 
   1  -9   5       52.30       52.48      1.61 o 
   2  -9   5      149.61      152.09      2.69 o 
   3  -9   5      259.12      252.90      3.73 o 
   4  -9   5       25.76       27.99      2.11 o 
   5  -9   5       13.69       18.81      2.59 o 
   6  -9   5        0.98        2.25      3.47 o 
  -5  -8   5        2.97        2.86      3.28 o 
  -4  -8   5      196.20      190.91      3.82 o 
  -3  -8   5        4.11        3.31      1.47 o 
  -2  -8   5       32.92       31.62      1.53 o 
  -1  -8   5       48.21       51.90      1.60 o 
   0  -8   5       35.06       37.29      1.07 o 
   1  -8   5       33.27       36.91      1.41 o 
   2  -8   5      474.94      492.66      3.46 o 
   3  -8   5       55.28       56.17      1.83 o 
   4  -8   5       63.73       59.60      2.23 o 
   5  -8   5        0.01       -0.74      2.04 o 
   6  -8   5       40.49       41.05      3.30 o 
  -5  -7   5        8.87        9.47      4.07 o 
  -4  -7   5        3.67        3.51      1.75 o 
  -3  -7   5       60.16       63.28      1.89 o 
  -2  -7   5        3.32        2.16      1.16 o 
  -1  -7   5        0.27        0.07      0.89 o 
   0  -7   5      314.79      337.21      2.13 o 
   1  -7   5      848.35      915.99      4.21 o 
   2  -7   5       19.35       22.74      1.27 o 
   3  -7   5       96.99      102.09      1.76 o 
   4  -7   5       46.10       44.29      1.92 o 
   5  -7   5        2.43        3.00      1.89 o 
   6  -7   5       28.63       28.64      3.16 o 
  -5  -6   5       14.27       14.80      3.92 o 
  -4  -6   5        0.12       -0.15      1.49 o 
  -3  -6   5      117.09      129.01      2.21 o 
  -2  -6   5        4.72        5.00      1.13 o 
  -1  -6   5        8.85       10.82      0.72 o 
   0  -6   5       12.17       15.12      0.66 o 
   1  -6   5      241.30      265.68      1.73 o 
   2  -6   5      303.18      308.70      2.60 o 
   3  -6   5      149.82      149.45      2.14 o 
   4  -6   5       13.64       11.01      1.68 o 
   5  -6   5        0.01        0.35      1.85 o 
   6  -6   5       39.59       42.07      3.18 o 
  -5  -5   5        8.18        7.94      2.45 o 
  -4  -5   5      133.81      141.63      2.78 o 
  -3  -5   5      101.02      105.02      1.97 o 
  -2  -5   5       60.16       65.98      1.46 o 
  -1  -5   5       74.50       76.81      1.04 o 
   0  -5   5       52.86       55.31      0.76 o 
   1  -5   5     1539.44     1639.32      6.97 o 
   2  -5   5      770.00      857.45      3.62 o 
   3  -5   5       22.39       22.41      1.03 o 
   4  -5   5      433.60      430.80      3.79 o 
   5  -5   5        6.07        4.04      1.65 o 
   6  -5   5       14.41       14.67      3.98 o 
  -6  -4   5        3.46        2.82      3.20 o 
  -5  -4   5       55.35       57.07      2.87 o 
  -4  -4   5      177.52      181.31      3.40 o 
  -3  -4   5       26.49       28.13      1.31 o 
  -2  -4   5      436.69      434.13      2.38 o 
  -1  -4   5       57.45       60.91      0.83 o 
   0  -4   5      114.85      109.02      1.08 o 
   1  -4   5     1481.80     1659.73      3.87 o 
   2  -4   5        5.60        8.16      0.72 o 
   3  -4   5       27.72       23.63      1.04 o 
   4  -4   5       18.53       17.06      1.12 o 
   5  -4   5       60.78       56.88      1.79 o 
  -6  -3   5        4.60        5.62      3.17 o 
  -5  -3   5       39.06       38.25      2.46 o 
  -4  -3   5        6.27        4.81      1.66 o 
  -3  -3   5       24.92       26.07      1.27 o 
  -2  -3   5       45.73       52.99      1.00 o 
  -1  -3   5       18.78       15.99      0.60 o 
   0  -3   5       87.70       88.90      0.99 o 
   1  -3   5      506.72      521.25      2.39 o 
   2  -3   5      448.07      448.45      2.31 o 
   3  -3   5       83.16       90.18      1.42 o 
   4  -3   5       95.02       91.40      1.46 o 
   5  -3   5       33.94       34.45      1.86 o 
  -6  -2   5        0.10       -1.54      2.72 o 
  -5  -2   5       28.13       26.34      2.42 o 
  -4  -2   5        7.27        6.96      1.72 o 
  -3  -2   5       47.92       48.01      1.26 o 
  -2  -2   5        0.87        0.83      0.52 o 
  -1  -2   5      181.67      177.97      1.27 o 
   0  -2   5      172.56      169.97      1.35 o 
   1  -2   5       35.74       40.58      0.76 o 
   2  -2   5       15.41       15.22      0.75 o 
   3  -2   5       68.29       71.55      1.23 o 
   4  -2   5        1.90        1.79      0.94 o 
   5  -2   5       11.55       11.04      1.87 o 
   6  -2   5        0.13       -0.24      4.00 o 
  -6  -1   5        2.66        0.82      2.81 o 
  -5  -1   5       66.56       63.91      2.69 o 
  -4  -1   5      202.42      205.69      2.78 o 
  -3  -1   5      101.00      112.02      1.73 o 
  -2  -1   5        5.72        6.49      0.64 o 
  -1  -1   5     1554.24     1603.35      5.47 o 
   0  -1   5      376.99      356.95      1.77 o 
   1  -1   5       47.54       46.37      1.01 o 
   2  -1   5     1058.17     1093.92      5.52 o 
   3  -1   5       30.00       26.56      0.99 o 
   4  -1   5       17.45       16.09      1.60 o 
   5  -1   5        5.57        4.88      2.09 o 
   6  -1   5       71.62       71.68      3.79 o 
  -6   0   5       36.62       32.50      3.34 o 
  -5   0   5        5.09        5.81      1.96 o 
  -4   0   5       34.57       35.66      1.65 o 
  -3   0   5      114.93      123.81      1.52 o 
  -2   0   5      253.34      243.54      1.89 o 
  -1   0   5        0.50        0.40      0.82 o 
   0   0   5     1030.35     1039.87      3.35 o 
   1   0   5      249.77      259.57      2.02 o 
   2   0   5       69.57       68.34      1.16 o 
   3   0   5        5.05        4.82      1.15 o 
   4   0   5       18.63       18.10      1.80 o 
   5   0   5       20.73       17.44      2.43 o 
   6   0   5       17.71       18.18      3.33 o 
  -6   1   5        1.35        0.89      2.15 o 
  -5   1   5       13.84       11.90      1.89 o 
  -4   1   5       47.45       44.55      1.78 o 
  -3   1   5       92.01       88.46      1.50 o 
  -2   1   5       91.07       87.37      1.19 o 
  -1   1   5       72.90       69.73      0.89 o 
   0   1   5     1360.85     1466.61      3.50 o 
   1   1   5      243.92      247.76      2.10 o 
   2   1   5       46.11       46.38      1.47 o 
   3   1   5       81.05       85.36      1.99 o 
   4   1   5       26.49       27.98      2.40 o 
   5   1   5        0.02       -0.88      2.19 o 
   6   1   5       20.59       19.32      5.32 o 
  -6   2   5        1.59        0.99      2.13 o 
  -5   2   5       36.17       32.07      1.96 o 
  -4   2   5        3.18        1.87      1.36 o 
  -3   2   5       50.99       52.75      1.45 o 
  -2   2   5      274.67      264.36      1.83 o 
  -1   2   5        8.21        8.81      0.60 o 
   0   2   5      293.06      327.09      1.75 o 
   1   2   5      326.58      347.33      2.57 o 
   2   2   5       19.51       20.94      1.35 o 
   3   2   5        3.82        2.34      1.63 o 
   4   2   5      127.80      127.66      3.45 o 
   5   2   5       22.09       23.22      2.78 o 
  -6   3   5        0.08       -0.30      2.72 o 
  -5   3   5      363.47      363.55      4.24 o 
  -4   3   5       35.53       26.15      1.48 o 
  -3   3   5      341.32      347.41      2.94 o 
  -2   3   5        8.69        8.56      1.01 o 
  -1   3   5      409.52      411.22      1.91 o 
   0   3   5      254.85      269.27      1.80 o 
   1   3   5      625.24      641.25      3.60 o 
   2   3   5      153.81      153.29      3.01 o 
   3   3   5        0.73       -0.46      1.72 o 
   4   3   5       20.88       17.04      2.75 o 
   5   3   5      114.89      121.06      3.55 o 
  -6   4   5       35.68       29.59      3.30 o 
  -5   4   5      127.62      122.92      3.01 o 
  -4   4   5       82.00       81.03      1.93 o 
  -3   4   5        2.51        1.85      1.12 o 
  -2   4   5      505.08      514.20      3.04 o 
  -1   4   5        4.78        4.72      0.72 o 
   0   4   5      175.76      173.15      1.64 o 
   1   4   5        0.82       -0.29      1.01 o 
   2   4   5        0.10        0.39      1.71 o 
   3   4   5       58.66       57.15      2.70 o 
   4   4   5       37.72       38.09      3.40 o 
   5   4   5        0.61       -1.07      4.58 o 
  -6   5   5        5.98        4.04      3.90 o 
  -5   5   5       45.11       39.05      2.34 o 
  -4   5   5       24.65       18.03      1.65 o 
  -3   5   5       93.60       79.07      1.83 o 
  -2   5   5        0.13        0.44      0.98 o 
  -1   5   5      501.12      501.01      4.58 o 
   0   5   5       10.06        8.49      0.95 o 
   1   5   5       11.00        9.37      1.35 o 
   2   5   5       61.81       66.11      2.23 o 
   3   5   5       36.02       35.68      2.77 o 
   4   5   5       21.14       19.44      3.40 o 
  -6   6   5       41.62       47.05      4.02 o 
  -5   6   5       69.77       65.15      2.91 o 
  -4   6   5       38.94       22.48      1.80 o 
  -3   6   5       12.74        9.16      1.32 o 
  -2   6   5        6.96        5.78      1.31 o 
  -1   6   5      110.99      112.66      1.83 o 
   0   6   5        0.52       -0.27      1.17 o 
   1   6   5       38.44       37.73      1.70 o 
   2   6   5       43.98       42.73      2.21 o 
   3   6   5       14.18       14.68      2.49 o 
   4   6   5        6.73        3.55      3.73 o 
  -6   7   5       61.22       71.25      6.39 o 
  -5   7   5        2.87        5.02      2.37 o 
  -4   7   5       16.81       18.01      1.94 o 
  -3   7   5        1.52        2.64      1.29 o 
  -2   7   5        3.52        3.87      1.35 o 
  -1   7   5      458.69      447.17      3.77 o 
   0   7   5      334.63      338.32      3.89 o 
   1   7   5      210.61      217.77      3.41 o 
   2   7   5        9.50        7.93      2.18 o 
   3   7   5       16.73       16.54      2.91 o 
  -5   8   5       13.62       12.46      2.57 o 
  -4   8   5       39.67       34.07      2.27 o 
  -3   8   5       20.38       14.46      2.02 o 
  -2   8   5       37.10       36.10      2.09 o 
  -1   8   5        2.33        1.57      1.72 o 
   0   8   5        0.03       -0.33      1.82 o 
   1   8   5        3.45        3.77      2.42 o 
   2   8   5        2.93        2.68      2.87 o 
   3   8   5       11.75       11.59      3.72 o 
  -5   9   5       34.63       40.58      3.25 o 
  -4   9   5        0.14        1.01      2.52 o 
  -3   9   5        1.64        2.49      2.09 o 
  -2   9   5      103.99       97.38      3.21 o 
  -1   9   5        0.34       -2.35      2.70 o 
   0   9   5        1.52        1.79      2.34 o 
   1   9   5      276.92      282.05      5.07 o 
   2   9   5       54.49       47.91      5.04 o 
  -4  10   5       59.62       69.06      3.40 o 
  -3  10   5        9.09       12.20      3.06 o 
  -2  10   5       15.29       14.51      2.96 o 
  -1  10   5        0.21       -0.40      3.56 o 
   0  10   5      201.03      196.69      4.44 o 
   1  10   5       65.72       63.63      4.36 o 
  -3  11   5        8.78        7.06      3.29 o 
  -2  11   5       11.14        8.35      5.27 o 
  -1  11   5       62.77       57.91      5.01 o 
   0  11   5       37.56       31.39      8.27 o 
   2 -15   6        0.24       -3.92      5.97 o 
   0 -14   6       31.48       34.48      4.34 o 
   1 -14   6       92.52       99.34      3.92 o 
   2 -14   6       26.89       27.19      4.17 o 
   3 -14   6       52.04       58.93      4.25 o 
  -2 -13   6       12.45        9.79      4.26 o 
  -1 -13   6        2.99        4.35      3.14 o 
   0 -13   6      205.65      219.48      4.57 o 
   1 -13   6        1.87        0.92      2.86 o 
   2 -13   6       45.03       46.85      3.67 o 
   3 -13   6        4.55        3.05      2.66 o 
   4 -13   6        2.41        2.54      3.37 o 
  -3 -12   6       27.42       23.24      7.29 o 
  -2 -12   6       38.61       37.10      3.68 o 
  -1 -12   6       23.24       22.20      2.59 o 
   0 -12   6        5.77        4.37      2.36 o 
   1 -12   6       17.21       17.28      2.67 o 
   2 -12   6       13.12       10.11      2.28 o 
   3 -12   6        4.44        4.40      2.32 o 
   4 -12   6       25.55       33.93      3.46 o 
  -3 -11   6        0.17       -0.69      3.18 o 
  -2 -11   6       30.60       27.71      3.17 o 
  -1 -11   6       16.96       15.72      2.13 o 
   0 -11   6       14.83       13.23      2.02 o 
   1 -11   6       54.00       52.59      2.58 o 
   2 -11   6      217.42      216.18      3.42 o 
   3 -11   6        9.95       10.42      2.20 o 
   4 -11   6       26.34       30.11      3.02 o 
   5 -11   6        0.00        0.11      2.71 o 
  -4 -10   6        3.58        2.40      3.36 o 
  -3 -10   6        0.05       -1.24      2.73 o 
  -2 -10   6       16.12       15.80      2.11 o 
  -1 -10   6        6.51        5.87      1.74 o 
   0 -10   6       48.28       47.36      1.83 o 
   1 -10   6      331.41      345.08      3.29 o 
   2 -10   6      101.75      102.85      2.50 o 
   3 -10   6       24.57       19.97      2.06 o 
   4 -10   6       11.50        7.17      2.38 o 
   5 -10   6       28.80       31.94      2.70 o 
  -4  -9   6       31.25       34.22      3.04 o 
  -3  -9   6        8.59        8.72      1.97 o 
  -2  -9   6        0.73        1.31      1.40 o 
  -1  -9   6       95.26       91.42      2.83 o 
   0  -9   6      372.60      388.04      4.15 o 
   1  -9   6       24.90       27.23      1.52 o 
   2  -9   6      145.59      142.09      2.28 o 
   3  -9   6       34.01       34.06      2.00 o 
   4  -9   6       15.08       13.84      2.00 o 
   5  -9   6        3.16        2.42      2.21 o 
   6  -9   6      175.48      227.75      6.13 o 
  -5  -8   6        1.47       -3.48      4.23 o 
  -4  -8   6       46.24       52.37      2.39 o 
  -3  -8   6        6.87        3.21      1.53 o 
  -2  -8   6        3.04        3.14      1.24 o 
  -1  -8   6        3.23        3.55      1.25 o 
   0  -8   6       57.94       61.45      1.46 o 
   1  -8   6      170.62      168.23      2.21 o 
   2  -8   6       35.05       34.75      1.47 o 
   3  -8   6       19.13       14.43      1.75 o 
   4  -8   6       11.95       12.65      1.84 o 
   5  -8   6        5.59        6.72      2.11 o 
   6  -8   6       10.58       11.55      3.00 o 
  -5  -7   6       39.56       39.58      4.89 o 
  -4  -7   6       23.70       22.32      2.06 o 
  -3  -7   6       18.65       18.51      1.61 o 
  -2  -7   6       11.06        9.58      1.17 o 
  -1  -7   6        8.10        8.00      1.03 o 
   0  -7   6      361.09      374.72      2.56 o 
   1  -7   6      482.51      525.83      3.35 o 
   2  -7   6        0.10        0.48      1.09 o 
   3  -7   6      416.23      413.92      3.40 o 
   4  -7   6        4.74        5.64      1.57 o 
   5  -7   6        3.49        3.57      1.96 o 
   6  -7   6        9.95        8.96      3.55 o 
  -5  -6   6       63.89       58.12      3.84 o 
  -4  -6   6       35.88       35.96      2.23 o 
  -3  -6   6      151.96      153.10      2.37 o 
  -2  -6   6        0.86        0.34      0.99 o 
  -1  -6   6      106.95      111.86      1.17 o 
   0  -6   6       42.66       51.93      0.81 o 
   1  -6   6       20.64       24.14      1.13 o 
   2  -6   6       19.49       19.02      1.23 o 
   3  -6   6        3.97        3.48      1.18 o 
   4  -6   6      200.85      179.44      2.57 o 
   5  -6   6       20.25       16.25      2.35 o 
   6  -6   6       23.15       29.29      3.96 o 
  -6  -5   6        8.52        2.75      6.10 o 
  -5  -5   6        1.56        1.51      2.18 o 
  -4  -5   6        6.79        6.83      1.60 o 
  -3  -5   6       30.67       33.17      1.48 o 
  -2  -5   6       13.31       13.85      1.02 o 
  -1  -5   6       86.25       79.89      1.28 o 
   0  -5   6      534.09      535.37      2.32 o 
   1  -5   6      257.94      254.27      1.73 o 
   2  -5   6      427.68      454.31      3.36 o 
   3  -5   6       43.66       35.85      1.37 o 
   4  -5   6       67.15       60.91      1.78 o 
   5  -5   6      101.19       90.38      2.61 o 
   6  -5   6       46.80       57.22      6.31 o 
  -6  -4   6       11.69       11.14      3.41 o 
  -5  -4   6        0.50       -0.08      2.16 o 
  -4  -4   6       12.76       11.29      2.00 o 
  -3  -4   6        9.77       10.15      1.14 o 
  -2  -4   6        7.68        8.02      0.79 o 
  -1  -4   6      131.13      131.61      1.14 o 
   0  -4   6       20.08       18.66      0.76 o 
   1  -4   6      110.83      116.54      1.30 o 
   2  -4   6      396.92      385.72      2.73 o 
   3  -4   6       41.21       45.02      1.41 o 
   4  -4   6       42.88       42.27      1.32 o 
   5  -4   6        7.37        4.53      1.91 o 
  -6  -3   6       33.42       30.91      3.68 o 
  -5  -3   6       90.22       82.38      2.92 o 
  -4  -3   6        9.08        7.49      1.69 o 
  -3  -3   6       30.30       32.23      1.09 o 
  -2  -3   6      178.64      194.40      1.62 o 
  -1  -3   6      166.57      168.95      1.23 o 
   0  -3   6       82.69       87.31      1.04 o 
   1  -3   6     1254.99     1328.85      3.19 o 
   2  -3   6       32.90       35.79      0.99 o 
   3  -3   6       21.39       18.22      1.01 o 
   4  -3   6       17.51       16.92      1.45 o 
   5  -3   6      119.11      116.47      2.47 o 
  -6  -2   6        0.11       -0.59      2.73 o 
  -5  -2   6       41.97       47.18      2.49 o 
  -4  -2   6       10.15        7.69      1.75 o 
  -3  -2   6      188.51      185.78      2.57 o 
  -2  -2   6      196.23      204.49      1.38 o 
  -1  -2   6     1097.26     1171.37      3.95 o 
   0  -2   6     1689.98     1767.17      3.94 o 
   1  -2   6        0.16       -0.14      0.51 o 
   2  -2   6       96.74       89.12      1.33 o 
   3  -2   6       18.50       16.01      1.08 o 
   4  -2   6       10.45        7.10      1.48 o 
   5  -2   6       26.45       24.16      2.34 o 
   6  -2   6       51.30       47.62      5.02 o 
  -6  -1   6       20.61       20.21      3.18 o 
  -5  -1   6       53.61       54.76      2.67 o 
  -4  -1   6        0.26        0.36      1.18 o 
  -3  -1   6       52.46       49.40      1.39 o 
  -2  -1   6       99.00       85.95      1.04 o 
  -1  -1   6      743.36      814.20      3.76 o 
   0  -1   6      532.56      570.12      2.61 o 
   1  -1   6       40.05       39.36      1.06 o 
   2  -1   6      184.73      191.54      2.08 o 
   3  -1   6       11.37       10.12      1.30 o 
   4  -1   6        0.92        1.19      1.43 o 
   5  -1   6       69.30       68.96      2.58 o 
   6  -1   6        0.03        1.17      3.96 o 
  -6   0   6       21.48       19.47      2.88 o 
  -5   0   6       38.40       36.21      2.37 o 
  -4   0   6       84.59       81.25      2.12 o 
  -3   0   6      164.05      160.54      2.24 o 
  -2   0   6       30.75       30.08      1.04 o 
  -1   0   6      313.84      370.28      2.59 o 
   0   0   6      816.91      877.21      2.98 o 
   1   0   6       34.91       40.58      0.91 o 
   2   0   6        0.05        0.10      0.91 o 
   3   0   6      220.89      224.17      2.63 o 
   4   0   6       47.90       45.46      2.15 o 
   5   0   6        4.40        4.51      2.31 o 
   6   0   6       15.60       16.22      5.18 o 
  -6   1   6      179.38      183.85      3.69 o 
  -5   1   6       63.27       61.27      2.03 o 
  -4   1   6       78.30       79.62      2.53 o 
  -3   1   6       13.13        9.98      1.33 o 
  -2   1   6      105.34      105.10      1.43 o 
  -1   1   6      457.06      476.29      1.95 o 
   0   1   6     1007.14     1042.65      3.39 o 
   1   1   6      244.96      254.88      2.31 o 
   2   1   6        0.28        0.48      1.20 o 
   3   1   6      129.67      123.32      2.89 o 
   4   1   6      216.80      220.73      4.11 o 
   5   1   6       21.90       19.39      2.68 o 
  -6   2   6       31.21       27.76      3.18 o 
  -5   2   6       32.55       31.32      2.17 o 
  -4   2   6       15.33       13.53      1.62 o 
  -3   2   6      569.47      573.71      3.65 o 
  -2   2   6        9.05        8.33      0.85 o 
  -1   2   6      277.82      275.34      1.91 o 
   0   2   6       51.15       55.80      0.98 o 
   1   2   6        2.18        1.87      0.95 o 
   2   2   6      107.31      106.91      2.17 o 
   3   2   6       23.94       22.19      2.14 o 
   4   2   6        8.09        7.36      2.31 o 
   5   2   6      106.35      110.19      3.27 o 
  -6   3   6      107.32      109.39      3.56 o 
  -5   3   6       21.05       15.61      2.13 o 
  -4   3   6       21.54       16.63      1.67 o 
  -3   3   6        0.80        0.36      1.16 o 
  -2   3   6      608.35      604.43      3.49 o 
  -1   3   6       25.17       28.29      0.80 o 
   0   3   6       75.43       73.17      1.43 o 
   1   3   6       37.23       46.89      1.48 o 
   2   3   6       67.16       66.77      2.39 o 
   3   3   6       65.12       64.21      2.72 o 
   4   3   6        1.59        0.41      2.60 o 
   5   3   6        3.78        4.58      2.96 o 
  -6   4   6       72.13       68.84      3.47 o 
  -5   4   6       16.36        9.51      2.03 o 
  -4   4   6        6.45        2.81      1.38 o 
  -3   4   6        1.77        0.76      1.22 o 
  -2   4   6       73.10       69.00      1.45 o 
  -1   4   6       10.83       10.19      1.03 o 
   0   4   6      224.31      214.94      2.18 o 
   1   4   6        6.14        4.10      1.13 o 
   2   4   6        3.09        3.58      1.80 o 
   3   4   6       15.19       15.12      2.43 o 
   4   4   6        3.06        4.53      3.03 o 
  -6   5   6        1.13        2.50      4.00 o 
  -5   5   6        2.08        3.13      2.02 o 
  -4   5   6        8.47        8.71      1.59 o 
  -3   5   6        0.81        0.96      1.17 o 
  -2   5   6      439.83      425.58      3.86 o 
  -1   5   6      305.91      302.67      2.93 o 
   0   5   6      458.74      467.30      3.21 o 
   1   5   6       66.92       62.25      1.87 o 
   2   5   6        8.82        7.56      1.86 o 
   3   5   6       11.71       14.27      2.32 o 
   4   5   6       23.68       22.96      3.90 o 
  -6   6   6        5.58        0.96      4.26 o 
  -5   6   6       24.97       21.05      2.93 o 
  -4   6   6       17.91       13.40      1.90 o 
  -3   6   6        4.82        3.33      1.35 o 
  -2   6   6        1.73        1.67      1.30 o 
  -1   6   6        7.23        7.93      1.62 o 
   0   6   6        6.46        5.62      1.51 o 
   1   6   6        0.26        1.11      1.45 o 
   2   6   6        9.86        7.52      2.09 o 
   3   6   6        1.28        0.75      2.80 o 
  -5   7   6        3.72        4.55      2.47 o 
  -4   7   6        6.88        8.64      1.89 o 
  -3   7   6       39.98       38.48      1.88 o 
  -2   7   6        1.95        2.49      1.62 o 
  -1   7   6       27.52       28.12      1.90 o 
   0   7   6      658.38      672.34      5.49 o 
   1   7   6       73.51       74.79      2.64 o 
   2   7   6        1.15        1.65      2.38 o 
   3   7   6       42.19       42.20      3.83 o 
  -5   8   6       44.59       48.52      3.14 o 
  -4   8   6        0.15        2.36      2.25 o 
  -3   8   6       43.93       43.59      2.43 o 
  -2   8   6        0.00        1.03      1.92 o 
  -1   8   6      500.44      488.73      4.84 o 
   0   8   6       90.01       92.80      2.82 o 
   1   8   6       31.48       31.55      3.09 o 
   2   8   6        2.02        2.92      3.32 o 
  -5   9   6        7.73       14.07      6.13 o 
  -4   9   6        7.64        3.34      2.72 o 
  -3   9   6        2.38        3.28      2.66 o 
  -2   9   6       83.75       79.42      3.18 o 
  -1   9   6       88.67       83.36      3.91 o 
   0   9   6       40.49       43.40      2.83 o 
   1   9   6      130.47      138.35      4.78 o 
   2   9   6       22.51       16.58      8.53 o 
  -3  10   6       32.70       32.86      3.62 o 
  -2  10   6       70.64       69.76      4.69 o 
  -1  10   6        6.75        7.24      3.58 o 
   0  10   6        5.31        4.53      4.27 o 
   1  10   6      214.64      227.46      6.39 o 
  -3  11   6        4.68        2.97      6.85 o 
   1 -15   7        7.72        8.97      6.72 o 
   2 -15   7        6.77        6.19      8.68 o 
   0 -14   7       15.56       16.30      3.45 o 
   1 -14   7       12.16       12.84      3.43 o 
   2 -14   7        0.74        0.73      3.66 o 
   3 -14   7       12.82       14.01      3.32 o 
  -2 -13   7       19.07       15.65      3.88 o 
  -1 -13   7        4.84        5.22      3.11 o 
   0 -13   7       30.66       29.30      3.31 o 
   1 -13   7      143.88      156.44      4.08 o 
   2 -13   7        1.52       -0.05      2.94 o 
   3 -13   7       19.88       19.61      2.96 o 
   4 -13   7        0.05        1.51      3.37 o 
  -3 -12   7        1.61        2.47      5.04 o 
  -2 -12   7        1.50        0.90      3.01 o 
  -1 -12   7       28.21       26.14      2.66 o 
   0 -12   7      219.61      229.76      3.77 o 
   1 -12   7       76.20       72.03      3.21 o 
   2 -12   7        0.59        1.03      1.98 o 
   3 -12   7       23.46       22.04      2.65 o 
   4 -12   7        5.19        6.31      3.00 o 
  -3 -11   7        0.55       -0.66      3.00 o 
  -2 -11   7       38.05       28.87      2.57 o 
  -1 -11   7      131.26      129.85      3.50 o 
   0 -11   7       20.04       18.89      2.02 o 
   1 -11   7       80.60       74.46      2.41 o 
   2 -11   7        6.68        6.20      1.87 o 
   3 -11   7       10.51       10.29      2.12 o 
   4 -11   7        6.35        5.58      2.66 o 
   5 -11   7      129.77      164.71      4.44 o 
  -4 -10   7        4.09        1.57      3.38 o 
  -3 -10   7        3.22        0.87      2.34 o 
  -2 -10   7        0.24        0.05      1.89 o 
  -1 -10   7       33.84       31.14      2.09 o 
   0 -10   7       55.21       54.17      2.14 o 
   1 -10   7        4.13        3.69      1.46 o 
   2 -10   7       22.97       21.69      1.96 o 
   3 -10   7        7.28        5.47      1.83 o 
   4 -10   7        5.97        4.26      2.42 o 
   5 -10   7       36.36       40.42      2.91 o 
  -4  -9   7        8.87        7.41      2.29 o 
  -3  -9   7        3.34        3.35      2.04 o 
  -2  -9   7        2.23        1.84      1.66 o 
  -1  -9   7       88.06       85.77      2.39 o 
   0  -9   7      127.50      135.15      2.27 o 
   1  -9   7        3.33        2.92      1.28 o 
   2  -9   7      153.46      157.07      2.41 o 
   3  -9   7        4.26        5.26      1.62 o 
   4  -9   7        1.82        0.34      2.13 o 
   5  -9   7       15.09       13.12      2.58 o 
  -5  -8   7       20.78       18.42      4.62 o 
  -4  -8   7       52.86       53.73      2.34 o 
  -3  -8   7        0.33        0.06      1.40 o 
  -2  -8   7       23.48       22.97      1.65 o 
  -1  -8   7        4.74        3.86      1.57 o 
   0  -8   7        0.65        0.08      1.07 o 
   1  -8   7       47.77       47.08      1.56 o 
   2  -8   7      124.60      123.17      2.14 o 
   3  -8   7      241.38      218.45      3.05 o 
   4  -8   7       88.89       82.27      2.63 o 
   5  -8   7       14.21       18.80      2.61 o 
   6  -8   7       29.75       32.64      5.60 o 
  -5  -7   7        3.44        0.90      2.76 o 
  -4  -7   7       31.19       32.25      2.07 o 
  -3  -7   7       23.99       24.05      1.55 o 
  -2  -7   7        1.76        0.85      1.12 o 
  -1  -7   7      239.62      233.03      2.45 o 
   0  -7   7        1.87        1.10      0.99 o 
   1  -7   7      290.91      295.16      2.68 o 
   2  -7   7        0.79        1.36      1.11 o 
   3  -7   7       31.27       24.73      1.65 o 
   4  -7   7      226.98      204.61      3.23 o 
   5  -7   7       22.81       30.67      3.19 o 
   6  -7   7       21.91       27.86      4.11 o 
  -5  -6   7        9.24        5.07      2.78 o 
  -4  -6   7        8.28        6.57      1.59 o 
  -3  -6   7        0.08       -0.93      1.17 o 
  -2  -6   7        6.10        6.26      1.10 o 
  -1  -6   7       46.11       46.95      1.15 o 
   0  -6   7      207.66      203.33      1.66 o 
   1  -6   7      338.23      330.54      2.67 o 
   2  -6   7      154.45      163.66      2.16 o 
   3  -6   7       36.19       35.16      1.59 o 
   4  -6   7       27.72       24.76      1.60 o 
   5  -6   7        0.03        0.11      2.16 o 
   6  -6   7       19.06       27.42      4.82 o 
  -6  -5   7       48.40       44.51      5.08 o 
  -5  -5   7        0.05       -1.39      2.44 o 
  -4  -5   7        3.80        3.42      1.37 o 
  -3  -5   7       11.01       11.72      1.25 o 
  -2  -5   7       10.96       11.22      0.95 o 
  -1  -5   7      121.34      128.40      1.44 o 
   0  -5   7      125.64      132.52      1.36 o 
   1  -5   7       60.48       68.22      1.15 o 
   2  -5   7        1.50        0.04      1.09 o 
   3  -5   7        6.28        7.55      1.26 o 
   4  -5   7      146.19      130.35      2.61 o 
   5  -5   7       22.62       16.93      2.23 o 
   6  -5   7        9.91        6.86      7.88 o 
  -6  -4   7       17.34       18.17      3.57 o 
  -5  -4   7        0.68        0.53      2.10 o 
  -4  -4   7       28.79       25.05      1.89 o 
  -3  -4   7      156.33      163.25      2.32 o 
  -2  -4   7      448.05      483.70      2.57 o 
  -1  -4   7     1117.84     1137.00      3.80 o 
   0  -4   7       67.26       70.17      1.06 o 
   1  -4   7      144.13      136.70      1.56 o 
   2  -4   7        0.01       -0.62      1.03 o 
   3  -4   7       13.77       15.33      1.51 o 
   4  -4   7       24.24       20.33      1.62 o 
   5  -4   7      126.74      118.19      2.93 o 
  -6  -3   7       20.51       23.29      3.52 o 
  -5  -3   7       22.89       22.33      2.19 o 
  -4  -3   7        0.07        0.93      1.48 o 
  -3  -3   7       49.33       45.50      1.41 o 
  -2  -3   7        0.22       -0.27      0.75 o 
  -1  -3   7      400.57      420.61      2.35 o 
   0  -3   7        1.05        1.98      0.55 o 
   1  -3   7      131.72      139.50      1.23 o 
   2  -3   7        3.33        3.26      0.80 o 
   3  -3   7        1.12       -0.04      1.31 o 
   4  -3   7       92.35       78.60      2.35 o 
   5  -3   7        0.26        0.32      2.84 o 
   6  -3   7        2.51        0.63      5.16 o 
  -6  -2   7       25.89       21.38      3.55 o 
  -5  -2   7       74.65       72.05      3.65 o 
  -4  -2   7       25.80       23.77      1.75 o 
  -3  -2   7       41.96       43.76      1.44 o 
  -2  -2   7       45.70       50.01      0.97 o 
  -1  -2   7      878.72      924.11      3.28 o 
   0  -2   7       23.37       29.87      0.70 o 
   1  -2   7        0.21        0.62      0.52 o 
   2  -2   7      352.66      362.97      2.71 o 
   3  -2   7       49.50       43.96      1.56 o 
   4  -2   7       10.02        8.91      1.87 o 
   5  -2   7       11.03       12.88      2.63 o 
   6  -2   7       44.61       49.76      5.83 o 
  -6  -1   7       31.08       29.95      3.34 o 
  -5  -1   7       13.20       11.66      2.23 o 
  -4  -1   7       44.53       45.56      1.62 o 
  -3  -1   7        1.72        0.56      1.06 o 
  -2  -1   7      489.79      500.12      2.94 o 
  -1  -1   7      867.02      892.29      4.22 o 
   0  -1   7      104.22      110.12      1.42 o 
   1  -1   7        8.90        9.04      0.79 o 
   2  -1   7      344.82      335.07      2.55 o 
   3  -1   7      287.52      282.21      2.94 o 
   4  -1   7       45.49       43.98      2.11 o 
   5  -1   7       15.63       10.97      2.78 o 
  -6   0   7        0.16       -0.47      2.93 o 
  -5   0   7       33.37       29.19      2.61 o 
  -4   0   7      246.62      248.57      3.29 o 
  -3   0   7       13.29       11.50      1.33 o 
  -2   0   7      212.90      208.98      2.07 o 
  -1   0   7      275.94      293.10      1.91 o 
   0   0   7        0.05        0.06      0.69 o 
   1   0   7       87.05       96.53      1.60 o 
   2   0   7       26.53       24.61      1.31 o 
   3   0   7      100.13       98.62      2.26 o 
   4   0   7      158.29      159.97      3.64 o 
   5   0   7       53.82       52.03      3.51 o 
  -6   1   7       41.05       38.37      3.28 o 
  -5   1   7        2.48        1.57      1.88 o 
  -4   1   7       30.69       28.46      1.70 o 
  -3   1   7      492.76      488.34      3.41 o 
  -2   1   7        3.39        4.57      0.85 o 
  -1   1   7      224.23      228.23      1.52 o 
   0   1   7        2.36        1.30      0.74 o 
   1   1   7       38.67       37.70      1.29 o 
   2   1   7       71.49       72.25      1.72 o 
   3   1   7       24.15       23.37      2.11 o 
   4   1   7        1.31        0.30      2.27 o 
   5   1   7        3.73        0.66      3.26 o 
  -6   2   7       10.29        6.66      2.81 o 
  -5   2   7        3.52        2.88      1.86 o 
  -4   2   7        0.01       -0.13      1.40 o 
  -3   2   7       53.58       52.38      1.56 o 
  -2   2   7        6.37        6.20      1.07 o 
  -1   2   7      484.19      462.45      2.15 o 
   0   2   7        0.01        0.44      1.03 o 
   1   2   7       41.64       38.94      1.43 o 
   2   2   7        8.26        6.99      1.30 o 
   3   2   7        2.20        1.68      1.84 o 
   4   2   7      297.67      311.15      5.83 o 
   5   2   7      181.70      181.33      6.80 o 
  -6   3   7        0.35        1.10      2.69 o 
  -5   3   7       14.92       15.15      2.23 o 
  -4   3   7        0.42        0.27      1.43 o 
  -3   3   7      251.90      244.72      2.73 o 
  -2   3   7      232.95      236.25      2.23 o 
  -1   3   7      495.62      490.64      3.82 o 
   0   3   7      138.17      132.74      1.87 o 
   1   3   7        3.72        5.83      1.22 o 
   2   3   7       26.84       25.67      2.10 o 
   3   3   7       75.63       75.50      2.98 o 
   4   3   7       71.89       67.85      3.29 o 
  -6   4   7        4.19        1.74      2.71 o 
  -5   4   7       14.98       13.84      2.16 o 
  -4   4   7        0.22        0.02      1.50 o 
  -3   4   7       29.35       28.42      1.50 o 
  -2   4   7       39.72       38.28      1.33 o 
  -1   4   7      198.90      189.36      2.88 o 
   0   4   7        0.00        0.52      1.17 o 
   1   4   7        0.56        0.49      1.20 o 
   2   4   7        1.09        0.68      1.81 o 
   3   4   7      119.91      124.39      3.62 o 
   4   4   7       57.02       60.49      4.02 o 
  -6   5   7       10.72       10.69      3.40 o 
  -5   5   7        4.29        4.91      2.21 o 
  -4   5   7        8.10        8.14      1.65 o 
  -3   5   7       14.67       12.54      1.41 o 
  -2   5   7       82.06       76.14      2.30 o 
  -1   5   7     1427.65     1403.71      7.17 o 
   0   5   7      145.26      148.25      2.40 o 
   1   5   7       18.13       16.09      1.58 o 
   2   5   7       38.91       33.60      2.29 o 
   3   5   7      124.47      128.75      3.21 o 
   4   5   7       88.53       94.73      6.31 o 
  -5   6   7        0.39        1.68      2.65 o 
  -4   6   7       75.26       69.14      1.96 o 
  -3   6   7        4.09        3.98      1.53 o 
  -2   6   7      699.06      677.20      5.40 o 
  -1   6   7      163.91      159.66      2.88 o 
   0   6   7       31.84       29.61      1.85 o 
   1   6   7       40.18       43.40      2.00 o 
   2   6   7        0.68       -1.23      2.30 o 
   3   6   7        7.93        5.89      3.09 o 
  -5   7   7        0.09        0.73      2.70 o 
  -4   7   7        0.00        0.28      2.29 o 
  -3   7   7       28.92       25.53      2.29 o 
  -2   7   7      115.28      103.35      2.72 o 
  -1   7   7       29.99       28.09      2.13 o 
   0   7   7      234.18      236.78      3.74 o 
   1   7   7       77.04       76.07      2.77 o 
   2   7   7       23.94       24.29      2.98 o 
   3   7   7       30.67       26.58      7.68 o 
  -5   8   7       58.63       87.41      5.29 o 
  -4   8   7       74.46       77.52      5.52 o 
  -3   8   7       23.30       20.21      3.23 o 
  -2   8   7       19.25       17.66      2.23 o 
  -1   8   7        4.22        4.43      2.45 o 
   0   8   7      298.85      319.50      5.06 o 
   1   8   7       41.98       39.65      3.60 o 
   2   8   7       14.85       12.79      4.06 o 
  -4   9   7       21.45       22.09      4.01 o 
  -3   9   7        6.35        6.50      3.20 o 
  -2   9   7       21.01       21.01      3.36 o 
  -1   9   7        0.71        1.02      3.32 o 
   0   9   7        8.29       11.97      3.37 o 
   1   9   7        2.32        2.50      3.71 o 
  -3  10   7       13.16        8.27      6.60 o 
  -2  10   7       36.54       39.51      5.12 o 
  -1  10   7       10.04       11.03      4.11 o 
   1 -15   8        0.45        0.11      6.35 o 
   0 -14   8       46.92       43.21      3.50 o 
   1 -14   8        1.24        2.01      3.32 o 
   2 -14   8       16.97       15.07      3.69 o 
   3 -14   8        0.40        2.25      3.32 o 
  -2 -13   8       39.02       29.15      5.66 o 
  -1 -13   8        9.28        6.87      2.80 o 
   0 -13   8       20.34       18.56      2.98 o 
   1 -13   8        0.61        0.45      2.81 o 
   2 -13   8        0.28       -1.60      2.85 o 
   3 -13   8       11.67       10.89      2.87 o 
   4 -13   8       41.28       59.38      4.63 o 
  -3 -12   8        0.36       -3.56      8.25 o 
  -2 -12   8       12.69        9.53      2.71 o 
  -1 -12   8       24.77       23.75      2.67 o 
   0 -12   8        3.59        2.68      2.13 o 
   1 -12   8       15.45       14.88      2.82 o 
   2 -12   8        0.82        0.28      2.14 o 
   3 -12   8       17.13       15.87      2.65 o 
   4 -12   8       83.02       93.15      3.51 o 
  -3 -11   8        0.02       -1.58      2.80 o 
  -2 -11   8       38.05       38.98      2.50 o 
  -1 -11   8       27.09       23.17      2.26 o 
   0 -11   8        0.08        0.77      1.83 o 
   1 -11   8       40.12       39.28      2.34 o 
   2 -11   8        3.19        2.23      1.80 o 
   3 -11   8        5.22        5.73      2.17 o 
   4 -11   8       41.31       38.82      3.17 o 
   5 -11   8       38.11       37.52      6.38 o 
  -4 -10   8        0.01        0.75      6.62 o 
  -3 -10   8        2.42        0.82      2.51 o 
  -2 -10   8        1.21        0.95      1.99 o 
  -1 -10   8       12.62       13.50      1.87 o 
   0 -10   8        8.71        9.02      1.79 o 
   1 -10   8      175.30      176.48      2.59 o 
   2 -10   8      133.83      128.24      2.40 o 
   3 -10   8      121.77      114.31      2.79 o 
   4 -10   8        0.06        0.92      2.38 o 
   5 -10   8       32.50       35.44      4.75 o 
  -4  -9   8       13.40       10.98      3.23 o 
  -3  -9   8        4.38        3.66      2.08 o 
  -2  -9   8       60.47       57.06      2.31 o 
  -1  -9   8       13.58       13.52      1.79 o 
   0  -9   8       44.57       43.87      1.51 o 
   1  -9   8       19.87       17.67      1.51 o 
   2  -9   8        1.32        1.55      1.32 o 
   3  -9   8      236.25      212.05      3.33 o 
   4  -9   8        0.01        0.61      2.22 o 
   5  -9   8       19.67       18.51      4.33 o 
  -5  -8   8        3.89        4.37      3.57 o 
  -4  -8   8        1.00        1.29      1.97 o 
  -3  -8   8        0.00       -0.14      1.64 o 
  -2  -8   8        1.16        1.24      1.59 o 
  -1  -8   8      178.26      176.92      2.91 o 
   0  -8   8       46.44       45.94      1.45 o 
   1  -8   8      132.15      134.45      2.17 o 
   2  -8   8        0.10        0.94      1.30 o 
   3  -8   8       26.48       27.41      1.78 o 
   4  -8   8        2.58        3.58      2.02 o 
   5  -8   8       18.13       26.25      3.28 o 
   6  -8   8       51.55       61.86      7.90 o 
  -5  -7   8        0.20        0.07      2.72 o 
  -4  -7   8        3.41        2.01      1.76 o 
  -3  -7   8        0.91        1.78      1.24 o 
  -2  -7   8       59.75       57.07      1.79 o 
  -1  -7   8        1.86        1.92      1.05 o 
   0  -7   8       94.30       95.01      1.64 o 
   1  -7   8        0.00       -0.48      1.11 o 
   2  -7   8        8.36        7.69      1.26 o 
   3  -7   8      173.46      156.62      2.70 o 
   4  -7   8       37.77       22.07      2.38 o 
   5  -7   8       25.60       21.08      3.23 o 
   6  -7   8        4.38        3.81      5.04 o 
  -5  -6   8        0.55       -0.89      2.37 o 
  -4  -6   8       38.02       43.08      1.95 o 
  -3  -6   8       73.76       76.14      1.74 o 
  -2  -6   8      320.38      315.15      3.36 o 
  -1  -6   8       82.15       79.82      1.49 o 
   0  -6   8       34.28       33.60      1.01 o 
   1  -6   8        3.51        3.67      1.08 o 
   2  -6   8       21.16       23.78      1.49 o 
   3  -6   8       20.86       18.78      1.96 o 
   4  -6   8      171.72      141.89      3.02 o 
   5  -6   8        8.60        8.25      2.53 o 
   6  -6   8        2.04       -1.02      4.90 o 
  -6  -5   8       21.29       19.14      8.87 o 
  -5  -5   8        8.56        7.43      2.38 o 
  -4  -5   8       10.39        8.43      1.81 o 
  -3  -5   8       25.09       32.28      1.51 o 
  -2  -5   8       61.17       61.61      1.29 o 
  -1  -5   8        5.22        3.63      0.74 o 
   0  -5   8       10.40       11.88      0.83 o 
   1  -5   8       24.40       25.45      1.01 o 
   2  -5   8        0.56        0.66      1.16 o 
   3  -5   8       44.41       26.85      2.07 o 
   4  -5   8        1.21       -0.08      1.66 o 
   5  -5   8        0.38       -1.76      2.46 o 
   6  -5   8       26.31       18.36      7.84 o 
  -6  -4   8       30.63       30.74      4.96 o 
  -5  -4   8        0.53       -0.04      2.24 o 
  -4  -4   8        3.77        2.66      1.62 o 
  -3  -4   8        0.02       -0.26      1.18 o 
  -2  -4   8      660.94      689.71      3.15 o 
  -1  -4   8       47.15       53.57      1.08 o 
   0  -4   8        4.86        3.44      0.76 o 
   1  -4   8      366.31      383.96      2.53 o 
   2  -4   8       52.23       48.31      1.65 o 
   3  -4   8       16.33       13.34      1.86 o 
   4  -4   8       10.79       10.38      1.99 o 
   5  -4   8       20.11       21.10      2.84 o 
   6  -4   8        4.23        5.56      8.22 o 
  -6  -3   8        7.92        5.72      3.39 o 
  -5  -3   8       62.60       64.42      2.58 o 
  -4  -3   8        1.80        0.18      1.52 o 
  -3  -3   8      316.98      323.81      3.12 o 
  -2  -3   8      404.77      408.63      2.40 o 
  -1  -3   8       18.65       19.95      0.94 o 
   0  -3   8       13.93       14.73      0.67 o 
   1  -3   8      474.18      480.19      3.52 o 
   2  -3   8      334.59      306.61      3.16 o 
   3  -3   8       55.38       55.27      2.09 o 
   4  -3   8       65.61       54.25      2.31 o 
   5  -3   8        0.08        2.23      3.05 o 
   6  -3   8        0.18       -2.43      5.38 o 
  -6  -2   8       13.26       12.89      3.23 o 
  -5  -2   8       72.61       69.96      3.25 o 
  -4  -2   8        0.00       -0.33      1.55 o 
  -3  -2   8      116.94      112.83      1.97 o 
  -2  -2   8      210.01      218.04      2.17 o 
  -1  -2   8        2.27        2.60      1.07 o 
   0  -2   8       28.13       37.44      1.06 o 
   1  -2   8      115.59      113.03      1.44 o 
   2  -2   8      278.99      269.79      2.56 o 
   3  -2   8      120.27      117.73      2.56 o 
   4  -2   8      137.09      134.27      2.95 o 
   5  -2   8        8.88        9.37      2.71 o 
  -6  -1   8        3.06        2.42      2.95 o 
  -5  -1   8       45.23       41.90      2.67 o 
  -4  -1   8      249.22      247.58      4.85 o 
  -3  -1   8        3.09        2.69      1.28 o 
  -2  -1   8       95.46       92.64      1.65 o 
  -1  -1   8        3.73        0.79      0.91 o 
   0  -1   8       16.55       16.47      0.94 o 
   1  -1   8        2.34        1.95      0.84 o 
   2  -1   8       68.11       66.93      1.54 o 
   3  -1   8       22.01       23.23      1.52 o 
   4  -1   8       36.58       32.49      2.75 o 
   5  -1   8        0.02       -1.68      3.96 o 
  -6   0   8        7.03        4.26      3.01 o 
  -5   0   8        0.72        1.09      2.61 o 
  -4   0   8       21.23       20.65      2.10 o 
  -3   0   8        0.44        0.92      1.30 o 
  -2   0   8      467.51      444.42      3.05 o 
  -1   0   8        0.17        0.65      0.68 o 
   0   0   8      206.25      215.58      1.85 o 
   1   0   8        3.99        6.07      1.07 o 
   2   0   8       13.77       12.70      1.33 o 
   3   0   8      718.84      736.16      5.35 o 
   4   0   8      444.96      447.51      5.67 o 
   5   0   8        0.25       -3.43      4.13 o 
  -6   1   8        9.16        9.55      3.12 o 
  -5   1   8        0.10       -1.39      1.98 o 
  -4   1   8      120.12      122.99      2.58 o 
  -3   1   8      277.08      283.54      2.80 o 
  -2   1   8      306.75      305.51      2.35 o 
  -1   1   8       38.12       41.98      1.08 o 
   0   1   8       37.35       42.22      1.39 o 
   1   1   8        1.67        1.70      1.10 o 
   2   1   8      110.40      108.69      2.11 o 
   3   1   8      195.26      202.40      3.79 o 
   4   1   8       29.00       28.50      4.19 o 
   5   1   8        5.14        2.20      4.92 o 
  -6   2   8        7.64        7.70      2.94 o 
  -5   2   8        0.02       -0.53      1.99 o 
  -4   2   8       68.32       65.61      2.09 o 
  -3   2   8       53.31       50.71      1.64 o 
  -2   2   8      563.56      529.09      3.20 o 
  -1   2   8       83.75       74.44      1.48 o 
   0   2   8       23.10       24.14      1.32 o 
   1   2   8       34.50       36.59      1.49 o 
   2   2   8      240.73      232.74      2.86 o 
   3   2   8      191.68      192.41      3.94 o 
   4   2   8      392.49      408.30      5.89 o 
   5   2   8       67.80       61.63      7.64 o 
  -6   3   8        0.65       -0.14      2.61 o 
  -5   3   8        3.20        3.41      2.13 o 
  -4   3   8       34.68       32.39      1.98 o 
  -3   3   8       22.34       17.95      1.50 o 
  -2   3   8     2066.74     1987.20      8.25 o 
  -1   3   8      422.95      426.28      3.96 o 
   0   3   8       44.96       41.62      1.45 o 
   1   3   8        0.20        1.16      1.27 o 
   2   3   8      189.12      180.26      3.14 o 
   3   3   8      109.71      114.41      3.62 o 
   4   3   8       27.51       27.39      3.99 o 
  -6   4   8        3.33        4.25      2.91 o 
  -5   4   8       50.94       42.93      2.39 o 
  -4   4   8       25.78       23.37      1.90 o 
  -3   4   8      509.43      494.67      3.62 o 
  -2   4   8      227.98      215.72      3.16 o 
  -1   4   8       71.61       70.05      2.18 o 
   0   4   8      117.17      114.94      2.00 o 
   1   4   8       34.77       31.71      1.54 o 
   2   4   8       11.36       10.96      2.50 o 
   3   4   8        7.13        6.24      2.60 o 
   4   4   8        2.43        3.57      5.08 o 
  -6   5   8       14.81       22.92      4.43 o 
  -5   5   8        3.63        7.84      2.38 o 
  -4   5   8        0.73        0.41      1.74 o 
  -3   5   8       45.03       39.71      2.17 o 
  -2   5   8        7.94        7.49      1.63 o 
  -1   5   8      210.97      205.74      3.88 o 
   0   5   8      165.28      165.42      2.63 o 
   1   5   8       26.17       24.01      1.93 o 
   2   5   8       63.75       60.62      2.57 o 
   3   5   8       11.00       10.17      2.92 o 
  -5   6   8       61.79       62.02      3.50 o 
  -4   6   8        0.18        0.31      2.24 o 
  -3   6   8        7.27        7.20      1.94 o 
  -2   6   8       43.75       42.76      2.22 o 
  -1   6   8      233.97      239.09      3.56 o 
   0   6   8       61.53       57.18      2.40 o 
   1   6   8       30.50       25.44      2.43 o 
   2   6   8       26.48       24.62      2.87 o 
   3   6   8        8.00        6.45      3.62 o 
  -4   7   8       40.24       41.57      3.36 o 
  -3   7   8        7.90        9.77      2.30 o 
  -2   7   8       27.65       29.29      2.25 o 
  -1   7   8       63.00       68.52      2.50 o 
   0   7   8        0.56        1.37      2.45 o 
   1   7   8        2.87        2.14      2.46 o 
   2   7   8        3.35        1.68      3.52 o 
  -4   8   8       18.19       17.70      3.70 o 
  -3   8   8       19.64       17.38      3.42 o 
  -2   8   8       13.74       12.19      2.46 o 
  -1   8   8        0.03        0.61      2.68 o 
   0   8   8       52.27       54.19      2.89 o 
   1   8   8        6.04        6.12      3.34 o 
   2   8   8       12.04        8.95      9.11 o 
  -3   9   8       54.14       62.44      4.52 o 
  -2   9   8       47.38       47.60      4.10 o 
  -1   9   8       10.07        7.29      4.05 o 
   0   9   8        0.00        0.82      4.56 o 
   1   9   8       20.05       23.19      9.68 o 
  -1 -14   9        2.44        3.58      4.68 o 
   0 -14   9        4.05        6.67      3.22 o 
   1 -14   9        7.74        4.76      3.46 o 
   2 -14   9        6.22        8.32      3.59 o 
   3 -14   9       85.95       95.99      3.97 o 
  -2 -13   9        6.21        4.43      3.99 o 
  -1 -13   9        1.96        2.75      2.67 o 
   0 -13   9       19.04       19.52      2.66 o 
   1 -13   9       16.89       16.86      3.08 o 
   2 -13   9        1.14        1.17      3.02 o 
   3 -13   9       50.31       50.76      3.04 o 
   4 -13   9        9.42       11.98      5.55 o 
  -3 -12   9        0.01       -5.13      8.39 o 
  -2 -12   9        6.03        6.70      2.58 o 
  -1 -12   9        0.12        1.26      2.36 o 
   0 -12   9      111.07      113.45      3.01 o 
   1 -12   9       61.38       60.81      2.57 o 
   2 -12   9       65.40       61.32      2.69 o 
   3 -12   9        5.24        2.68      2.34 o 
   4 -12   9       16.15       17.17      3.51 o 
  -3 -11   9        8.35        6.83      2.92 o 
  -2 -11   9        6.64        6.45      2.35 o 
  -1 -11   9        0.67       -0.62      1.97 o 
   0 -11   9        0.93        1.96      1.80 o 
   1 -11   9       22.93       21.64      1.91 o 
   2 -11   9      113.57      104.33      2.76 o 
   3 -11   9       10.18        8.39      2.22 o 
   4 -11   9        4.44        2.33      2.92 o 
  -4 -10   9        0.11       -0.09      5.85 o 
  -3 -10   9        4.09        2.75      2.43 o 
  -2 -10   9      110.58      107.64      2.89 o 
  -1 -10   9        1.53        1.41      1.78 o 
   0 -10   9       24.70       24.34      2.03 o 
   1 -10   9        6.20        5.64      1.51 o 
   2 -10   9        1.50        2.04      1.52 o 
   3 -10   9        1.07        2.40      1.95 o 
   4 -10   9       21.41       33.44      4.16 o 
   5 -10   9       88.08      100.11      6.49 o 
  -4  -9   9        0.39        1.35      2.98 o 
  -3  -9   9       32.85       26.85      2.47 o 
  -2  -9   9        0.64        1.15      1.78 o 
  -1  -9   9      113.97      112.47      2.67 o 
   0  -9   9        5.78        5.11      1.42 o 
   1  -9   9       27.51       29.78      1.68 o 
   2  -9   9      205.38      197.05      2.77 o 
   3  -9   9       59.44       39.72      2.05 o 
   4  -9   9       36.47       28.77      3.48 o 
   5  -9   9        7.67        7.66      4.28 o 
  -5  -8   9        3.71        7.72      4.68 o 
  -4  -8   9       22.72       20.17      2.75 o 
  -3  -8   9       96.09       90.31      2.32 o 
  -2  -8   9       22.64       21.43      1.85 o 
  -1  -8   9        5.41        4.70      1.53 o 
   0  -8   9        2.91        3.37      1.17 o 
   1  -8   9       14.18       13.85      1.44 o 
   2  -8   9       20.19       21.87      1.59 o 
   3  -8   9      162.04      133.20      3.28 o 
   4  -8   9       12.40       12.89      3.30 o 
   5  -8   9        0.25       -0.13      3.89 o 
  -5  -7   9        0.01        1.02      2.81 o 
  -4  -7   9        9.92       12.23      1.96 o 
  -3  -7   9        1.87        1.21      1.63 o 
  -2  -7   9        7.73        5.90      1.39 o 
  -1  -7   9        0.48        0.48      1.21 o 
   0  -7   9       11.40       10.39      1.17 o 
   1  -7   9        4.35        5.24      1.21 o 
   2  -7   9       46.55       34.25      2.00 o 
   3  -7   9       14.38        4.79      1.87 o 
   4  -7   9        0.24       -0.78      2.21 o 
   5  -7   9       15.34       12.31      3.88 o 
  -5  -6   9        2.47        2.57      2.56 o 
  -4  -6   9        0.38        1.02      1.62 o 
  -3  -6   9      473.13      499.01      4.03 o 
  -2  -6   9       71.23       70.72      1.87 o 
  -1  -6   9       10.23        9.94      1.09 o 
   0  -6   9      169.34      171.92      1.75 o 
   1  -6   9       58.21       55.45      1.60 o 
   2  -6   9       15.95       12.21      1.75 o 
   3  -6   9       27.19       28.38      2.19 o 
   4  -6   9        3.15        3.71      2.20 o 
   5  -6   9        0.58       -0.51      2.73 o 
  -5  -5   9        5.39        6.55      2.39 o 
  -4  -5   9      114.19      119.54      2.82 o 
  -3  -5   9      177.02      184.23      2.55 o 
  -2  -5   9        4.81        4.20      0.98 o 
  -1  -5   9        0.50        0.80      0.90 o 
   0  -5   9      342.25      336.73      2.23 o 
   1  -5   9      427.48      405.43      3.34 o 
   2  -5   9       54.34       59.49      2.64 o 
   3  -5   9       88.76       80.88      2.71 o 
   4  -5   9       10.67        7.11      2.26 o 
   5  -5   9        5.92        4.94      2.69 o 
  -5  -4   9        7.09        8.39      2.35 o 
  -4  -4   9       34.74       30.83      2.15 o 
  -3  -4   9       77.62       76.97      1.87 o 
  -2  -4   9        2.57        3.03      0.92 o 
  -1  -4   9       17.29       18.92      1.04 o 
   0  -4   9      185.68      183.03      1.88 o 
   1  -4   9      250.80      248.73      2.47 o 
   2  -4   9       42.18       41.37      1.73 o 
   3  -4   9      129.20      117.81      2.98 o 
   4  -4   9       18.94       17.49      2.30 o 
   5  -4   9       13.79       14.25      2.88 o 
  -6  -3   9       23.47       26.84      4.99 o 
  -5  -3   9       73.81       68.85      3.11 o 
  -4  -3   9        8.21        7.31      1.74 o 
  -3  -3   9        7.76        5.28      1.26 o 
  -2  -3   9        2.65        4.87      1.15 o 
  -1  -3   9       15.62       15.38      1.01 o 
   0  -3   9       53.77       55.92      1.44 o 
   1  -3   9       18.42       18.05      1.22 o 
   2  -3   9      131.45      129.36      2.71 o 
   3  -3   9      283.28      272.67      3.60 o 
   4  -3   9        0.72       -0.70      2.06 o 
   5  -3   9        0.35       -1.40      3.38 o 
  -6  -2   9        0.25       -1.40      3.22 o 
  -5  -2   9        1.74        0.86      2.32 o 
  -4  -2   9        3.47        4.01      1.49 o 
  -3  -2   9      417.01      414.14      4.69 o 
  -2  -2   9       10.69       14.62      1.24 o 
  -1  -2   9      106.36      105.03      1.98 o 
   0  -2   9       94.52      101.20      1.57 o 
   1  -2   9        1.09        3.13      0.95 o 
   2  -2   9     1209.27     1195.06      5.72 o 
   3  -2   9     1117.28     1103.89      6.76 o 
   4  -2   9        2.52        2.22      2.10 o 
   5  -2   9       10.20       14.97      3.88 o 
  -6  -1   9        1.30        0.60      4.23 o 
  -5  -1   9       35.12       36.31      3.46 o 
  -4  -1   9      231.25      241.35      4.00 o 
  -3  -1   9      181.29      188.27      2.79 o 
  -2  -1   9       30.97       31.32      1.38 o 
  -1  -1   9       10.53       12.81      1.12 o 
   0  -1   9       22.77       26.21      1.13 o 
   1  -1   9        9.40        7.73      1.12 o 
   2  -1   9      503.31      492.09      3.68 o 
   3  -1   9       59.78       56.52      2.59 o 
   4  -1   9       18.69       17.23      3.70 o 
   5  -1   9        5.88        5.16      4.53 o 
  -6   0   9        0.70        0.73      3.11 o 
  -5   0   9       49.96       50.08      3.00 o 
  -4   0   9       19.31       18.72      2.13 o 
  -3   0   9      547.24      527.61      5.15 o 
  -2   0   9      382.35      354.04      2.59 o 
  -1   0   9        4.26        4.71      0.96 o 
   0   0   9      158.36      156.61      2.10 o 
   1   0   9      216.36      204.98      2.45 o 
   2   0   9      377.66      364.27      3.36 o 
   3   0   9      629.07      628.11      5.40 o 
   4   0   9      123.32      131.62      4.80 o 
  -6   1   9        2.04        4.11      3.10 o 
  -5   1   9       22.70       23.77      2.60 o 
  -4   1   9        7.99        7.80      1.73 o 
  -3   1   9     1863.26     1827.84      8.84 o 
  -2   1   9      767.58      753.48      4.36 o 
  -1   1   9        5.75        6.08      1.21 o 
   0   1   9      108.37      107.75      1.90 o 
   1   1   9      139.39      122.71      2.33 o 
   2   1   9      116.25      117.61      2.27 o 
   3   1   9        0.05       -0.22      2.26 o 
   4   1   9      103.61      100.58      3.68 o 
  -6   2   9       11.80        7.42      3.33 o 
  -5   2   9       23.44       20.16      2.56 o 
  -4   2   9      236.74      226.58      4.69 o 
  -3   2   9       88.10       83.20      1.90 o 
  -2   2   9      122.64      114.14      2.09 o 
  -1   2   9       70.95       66.51      1.71 o 
   0   2   9      132.53      125.89      2.15 o 
   1   2   9        0.03        0.42      1.32 o 
   2   2   9       34.75       31.54      1.69 o 
   3   2   9       27.62       28.71      2.99 o 
   4   2   9       10.71        9.89      3.49 o 
  -6   3   9       25.24       33.28      4.19 o 
  -5   3   9       16.39       14.57      2.38 o 
  -4   3   9        0.08       -0.13      1.83 o 
  -3   3   9       12.35       11.04      1.63 o 
  -2   3   9      105.19      105.50      2.50 o 
  -1   3   9      168.64      167.95      2.91 o 
   0   3   9       15.59       13.80      1.40 o 
   1   3   9      135.51      122.07      2.30 o 
   2   3   9       29.89       28.85      2.19 o 
   3   3   9        2.29        2.33      2.75 o 
   4   3   9       24.70       23.78      6.22 o 
  -6   4   9       18.01       17.51      6.33 o 
  -5   4   9        0.19        2.15      2.38 o 
  -4   4   9        1.47        1.22      2.11 o 
  -3   4   9       49.68       49.45      2.30 o 
  -2   4   9       81.63       81.32      2.42 o 
  -1   4   9       43.37       40.02      1.94 o 
   0   4   9       37.70       28.28      1.76 o 
   1   4   9       64.03       61.31      2.09 o 
   2   4   9       13.02       12.12      2.47 o 
   3   4   9       91.75       90.75      3.53 o 
  -5   5   9       37.36       39.25      4.08 o 
  -4   5   9        0.38        0.02      2.11 o 
  -3   5   9       35.78       37.24      2.26 o 
  -2   5   9      172.28      177.22      3.31 o 
  -1   5   9        4.96        4.93      1.78 o 
   0   5   9        0.23       -0.34      1.66 o 
   1   5   9        3.14        2.29      1.83 o 
   2   5   9       93.27       93.73      3.04 o 
   3   5   9      105.78      109.69      3.71 o 
  -5   6   9        5.78        4.41      4.23 o 
  -4   6   9        1.92        0.82      2.78 o 
  -3   6   9        2.30        2.47      2.11 o 
  -2   6   9        0.24       -0.23      2.02 o 
  -1   6   9       71.43       69.83      2.55 o 
   0   6   9        4.64        6.13      2.34 o 
   1   6   9       15.45       13.64      2.61 o 
   2   6   9        1.48       -0.28      2.90 o 
  -4   7   9       78.73       89.89      4.01 o 
  -3   7   9       73.21       75.84      2.98 o 
  -2   7   9       20.99       23.24      2.51 o 
  -1   7   9        4.68        5.43      2.27 o 
   0   7   9       20.29       18.88      3.10 o 
   1   7   9        0.30       -1.24      2.61 o 
   2   7   9       20.04       18.66      8.02 o 
  -4   8   9       16.15       14.34      8.11 o 
  -3   8   9       92.34      106.83      5.77 o 
  -2   8   9       55.25       61.08      2.95 o 
  -1   8   9       29.26       29.20      3.70 o 
   0   8   9        0.27       -1.35      2.99 o 
  -1 -14  10       45.15       43.44      4.87 o 
   0 -14  10       47.01       41.36      4.02 o 
   1 -14  10       25.17       24.40      3.65 o 
   2 -14  10        4.51        2.43      3.67 o 
   3 -14  10        3.77        4.51      4.30 o 
  -2 -13  10        0.99        0.80      4.61 o 
  -1 -13  10        5.15        3.78      2.84 o 
   0 -13  10       15.20       14.08      2.76 o 
   1 -13  10       32.65       30.21      3.22 o 
   2 -13  10        9.43        9.95      3.23 o 
   3 -13  10        0.02       -1.56      2.88 o 
  -3 -12  10       44.37       36.61      5.74 o 
  -2 -12  10        0.26        0.20      2.71 o 
  -1 -12  10        0.00        0.38      2.26 o 
   0 -12  10        0.75        1.07      2.26 o 
   1 -12  10        9.11        6.58      2.21 o 
   2 -12  10        4.04        2.56      2.32 o 
   3 -12  10       12.61       22.69      2.74 o 
   4 -12  10       84.47       88.99      5.33 o 
  -3 -11  10        0.09       -1.90      2.86 o 
  -2 -11  10       64.51       62.68      2.84 o 
  -1 -11  10       15.74       17.73      2.25 o 
   0 -11  10       13.23       16.93      2.10 o 
   1 -11  10      183.58      188.62      2.70 o 
   2 -11  10       94.98       83.80      2.35 o 
   3 -11  10       24.11       16.44      2.63 o 
   4 -11  10       10.67       12.54      4.30 o 
  -4 -10  10       25.58       28.08      6.70 o 
  -3 -10  10        0.56        0.42      2.55 o 
  -2 -10  10        9.71        7.31      2.13 o 
  -1 -10  10       15.65       18.29      2.08 o 
   0 -10  10        0.83        0.49      1.64 o 
   1 -10  10       12.29       13.81      1.58 o 
   2 -10  10      147.02      136.45      2.59 o 
   3 -10  10        3.77        3.95      2.86 o 
   4 -10  10        0.43       -0.60      3.84 o 
  -4  -9  10       12.47       12.74      3.22 o 
  -3  -9  10       44.72       37.59      2.97 o 
  -2  -9  10        2.32        2.21      1.76 o 
  -1  -9  10        0.26       -0.13      1.64 o 
   0  -9  10        1.40        1.67      1.35 o 
   1  -9  10       70.12       66.00      1.79 o 
   2  -9  10       77.75       59.59      1.96 o 
   3  -9  10        3.73        2.35      2.31 o 
   4  -9  10        2.16        0.58      3.36 o 
   5  -9  10        0.98        1.75      4.50 o 
  -5  -8  10        0.51       -1.24      6.71 o 
  -4  -8  10      239.01      255.58      4.19 o 
  -3  -8  10       68.60       66.64      2.59 o 
  -2  -8  10        6.57        8.42      1.70 o 
  -1  -8  10       41.12       38.73      1.99 o 
   0  -8  10       40.68       40.52      1.50 o 
   1  -8  10        2.72        1.89      1.23 o 
   2  -8  10       28.87       27.63      2.08 o 
   3  -8  10        0.03        0.18      2.12 o 
   4  -8  10       15.24       14.63      2.65 o 
   5  -8  10       29.79       32.58      4.55 o 
  -5  -7  10       21.49       21.40      3.74 o 
  -4  -7  10       57.78       57.59      2.58 o 
  -3  -7  10        0.10        0.86      1.72 o 
  -2  -7  10        1.08        1.35      1.40 o 
  -1  -7  10      168.52      166.30      2.71 o 
   0  -7  10      417.11      418.60      3.07 o 
   1  -7  10       84.09       89.14      1.79 o 
   2  -7  10       77.87       73.01      2.50 o 
   3  -7  10        7.78        5.50      2.05 o 
   4  -7  10       32.33       33.58      3.14 o 
   5  -7  10       11.11       18.92      3.57 o 
  -5  -6  10        2.06        0.75      2.77 o 
  -4  -6  10       25.97       24.75      2.47 o 
  -3  -6  10        0.78        0.07      1.57 o 
  -2  -6  10       11.06        8.87      1.47 o 
  -1  -6  10      116.87      112.33      1.80 o 
   0  -6  10       79.01       76.99      1.62 o 
   1  -6  10       22.31       20.05      1.49 o 
   2  -6  10       52.42       50.04      2.27 o 
   3  -6  10        0.20        1.78      1.96 o 
   4  -6  10       53.69       58.05      2.95 o 
   5  -6  10        1.07        0.37      2.98 o 
  -5  -5  10        7.62        2.73      2.62 o 
  -4  -5  10        0.50        1.49      1.94 o 
  -3  -5  10        4.37        2.58      1.41 o 
  -2  -5  10       18.52       20.26      1.30 o 
  -1  -5  10       67.13       66.88      1.34 o 
   0  -5  10       42.98       43.83      1.37 o 
   1  -5  10      170.38      166.35      2.24 o 
   2  -5  10      952.31      914.39      6.87 o 
   3  -5  10       29.17       19.77      2.12 o 
   4  -5  10       14.89        7.82      2.25 o 
   5  -5  10       10.55        9.02      3.09 o 
  -5  -4  10       13.28        9.47      2.84 o 
  -4  -4  10      322.38      333.19      4.11 o 
  -3  -4  10       22.10       24.47      1.51 o 
  -2  -4  10        2.89        1.61      1.20 o 
  -1  -4  10       97.14       97.90      1.60 o 
   0  -4  10       32.79       37.92      1.45 o 
   1  -4  10     1046.86     1018.51      4.90 o 
   2  -4  10     2072.09     2035.50      8.28 o 
   3  -4  10        0.45        1.24      1.76 o 
   4  -4  10       37.52       46.81      2.70 o 
   5  -4  10        0.67        1.82      2.98 o 
  -5  -3  10      111.05      118.96      3.55 o 
  -4  -3  10       96.76       96.04      2.58 o 
  -3  -3  10      112.26      119.92      2.48 o 
  -2  -3  10        7.54        4.11      1.45 o 
  -1  -3  10       23.13       24.52      1.49 o 
   0  -3  10       32.81       33.57      1.56 o 
   1  -3  10      524.58      508.78      3.57 o 
   2  -3  10       80.39       75.71      2.14 o 
   3  -3  10       19.54       16.87      2.05 o 
   4  -3  10       21.84       18.88      2.56 o 
   5  -3  10        1.97        1.23      3.69 o 
  -5  -2  10        8.12       10.21      3.04 o 
  -4  -2  10      298.96      302.71      4.47 o 
  -3  -2  10      465.46      470.09      4.23 o 
  -2  -2  10       25.50       22.61      1.58 o 
  -1  -2  10      111.65      111.80      2.01 o 
   0  -2  10       41.71       38.15      1.56 o 
   1  -2  10      314.26      301.32      3.82 o 
   2  -2  10      779.88      768.23      4.90 o 
   3  -2  10      112.87      113.66      2.84 o 
   4  -2  10       21.82       23.11      2.73 o 
   5  -2  10        5.96        5.91      4.81 o 
  -5  -1  10       24.25       22.10      3.86 o 
  -4  -1  10     1033.72     1057.40      7.92 o 
  -3  -1  10      577.08      574.83      5.49 o 
  -2  -1  10       27.16       26.36      1.44 o 
  -1  -1  10      135.37      135.98      1.98 o 
   0  -1  10       18.93       14.11      1.21 o 
   1  -1  10      178.43      189.15      2.41 o 
   2  -1  10       60.89       58.31      2.14 o 
   3  -1  10       69.82       68.66      2.89 o 
   4  -1  10        0.03        1.05      3.55 o 
  -6   0  10        4.63        2.95      5.40 o 
  -5   0  10       77.56       72.41      2.74 o 
  -4   0  10        0.03       -0.14      1.64 o 
  -3   0  10       49.77       48.65      1.87 o 
  -2   0  10        1.39        1.28      1.28 o 
  -1   0  10      136.06      131.09      1.99 o 
   0   0  10       22.49       22.02      1.36 o 
   1   0  10       20.07       18.11      1.42 o 
   2   0  10      134.10      132.41      2.36 o 
   3   0  10       28.14       29.19      2.78 o 
   4   0  10        1.17       -0.42      4.05 o 
  -6   1  10        9.62        7.44      6.94 o 
  -5   1  10        6.63        5.88      2.46 o 
  -4   1  10       45.77       42.80      2.13 o 
  -3   1  10       54.77       53.23      2.33 o 
  -2   1  10       58.31       60.28      1.77 o 
  -1   1  10       28.23       27.17      1.51 o 
   0   1  10      182.32      155.67      2.33 o 
   1   1  10       35.66       32.83      1.58 o 
   2   1  10        1.89        3.05      1.50 o 
   3   1  10       16.06       14.49      3.67 o 
   4   1  10       10.06       11.02      4.62 o 
  -6   2  10        1.91       -1.21      6.15 o 
  -5   2  10        3.87        3.82      2.38 o 
  -4   2  10       12.62       12.92      2.59 o 
  -3   2  10       22.05       20.95      1.99 o 
  -2   2  10        3.48        3.31      1.53 o 
  -1   2  10        7.54        3.34      1.60 o 
   0   2  10       57.60       60.05      1.81 o 
   1   2  10       23.46       18.84      1.55 o 
   2   2  10      223.00      215.65      3.52 o 
   3   2  10       91.81       90.93      3.37 o 
  -5   3  10        1.64       -0.95      2.92 o 
  -4   3  10        6.77        5.82      2.36 o 
  -3   3  10      208.13      211.14      3.46 o 
  -2   3  10       43.13       42.80      2.05 o 
  -1   3  10        0.35        1.44      1.51 o 
   0   3  10        1.16        0.77      1.35 o 
   1   3  10       95.90       86.99      2.23 o 
   2   3  10      122.62      119.34      3.01 o 
   3   3  10        2.88        2.34      3.34 o 
  -5   4  10        0.06       -2.44      3.41 o 
  -4   4  10        7.20        7.93      2.54 o 
  -3   4  10       11.19        8.73      2.05 o 
  -2   4  10      104.92      106.07      2.76 o 
  -1   4  10        1.78        1.74      1.73 o 
   0   4  10       25.71       23.00      2.07 o 
   1   4  10        0.04        0.59      1.84 o 
   2   4  10        7.28        5.38      2.64 o 
   3   4  10        3.31        1.93      3.27 o 
  -5   5  10       79.34       94.14      4.79 o 
  -4   5  10       98.97      109.96      4.29 o 
  -3   5  10       35.64       38.74      2.47 o 
  -2   5  10       11.86       10.20      2.11 o 
  -1   5  10        9.03        7.82      2.04 o 
   0   5  10        0.01        0.85      2.04 o 
   1   5  10       11.47        9.56      2.48 o 
   2   5  10       88.97       89.89      3.22 o 
  -5   6  10       20.24       13.12      7.73 o 
  -4   6  10       92.86      113.51      3.34 o 
  -3   6  10       43.06       46.14      2.74 o 
  -2   6  10       31.31       33.60      2.67 o 
  -1   6  10        2.30        2.18      2.20 o 
   0   6  10        9.51       11.48      2.87 o 
   1   6  10       88.13       83.63      3.28 o 
   2   6  10       32.56       32.91      4.45 o 
  -4   7  10       20.74       15.40      5.81 o 
  -3   7  10       11.74       12.29      2.95 o 
  -2   7  10        2.17        2.01      2.62 o 
  -1   7  10        4.07        2.68      2.56 o 
   0   7  10        4.40        3.82      2.95 o 
  -2   8  10       12.25       14.95      4.28 o 
  -1   8  10       24.77       29.64      6.69 o 
  -1 -14  11        1.44        0.69      7.18 o 
   0 -14  11       16.77       15.90      3.69 o 
   1 -14  11       24.48       20.33      3.89 o 
   2 -14  11        1.77        4.34      5.33 o 
   3 -14  11       45.34       46.65      7.09 o 
  -2 -13  11       10.72       13.78      6.76 o 
  -1 -13  11        1.79        0.81      2.79 o 
   0 -13  11       93.52       96.43      3.29 o 
   1 -13  11       95.44       95.97      3.72 o 
   2 -13  11       15.84       11.66      3.07 o 
   3 -13  11       12.19       13.15      3.78 o 
  -3 -12  11       14.48       10.19      9.21 o 
  -2 -12  11       17.38       18.90      3.06 o 
  -1 -12  11        4.82        4.04      2.48 o 
   0 -12  11        2.28        2.23      2.40 o 
   1 -12  11       98.48      102.78      3.01 o 
   2 -12  11        0.00        0.54      2.45 o 
   3 -12  11        0.61       -0.44      3.21 o 
  -3 -11  11        0.42       -0.63      3.05 o 
  -2 -11  11        0.14        0.41      2.41 o 
  -1 -11  11        0.03        1.29      2.06 o 
   0 -11  11       46.07       45.69      2.43 o 
   1 -11  11       90.80       84.30      2.18 o 
   2 -11  11        8.54        6.88      2.04 o 
   3 -11  11        0.06       -2.31      3.35 o 
   4 -11  11        6.00        8.16      4.51 o 
  -3 -10  11        1.45        2.15      2.86 o 
  -2 -10  11       13.49       12.02      2.29 o 
  -1 -10  11       20.70       17.78      2.18 o 
   0 -10  11        5.15        4.52      1.90 o 
   1 -10  11        1.60        0.96      1.50 o 
   2 -10  11        0.08       -1.54      2.09 o 
   3 -10  11       13.70       16.45      2.81 o 
   4 -10  11       80.41       88.55      5.09 o 
  -4  -9  11        0.45       -0.60      3.26 o 
  -3  -9  11        6.72        6.20      2.47 o 
  -2  -9  11       69.93       71.32      2.53 o 
  -1  -9  11      274.73      282.95      3.83 o 
   0  -9  11      124.00      126.86      2.40 o 
   1  -9  11       62.02       58.71      1.79 o 
   2  -9  11        0.01       -0.06      1.75 o 
   3  -9  11       25.15       29.40      2.84 o 
   4  -9  11        0.39       -1.89      3.89 o 
  -4  -8  11        0.01       -0.95      2.59 o 
  -3  -8  11        1.02       -0.40      2.22 o 
  -2  -8  11       47.32       46.41      2.22 o 
  -1  -8  11       21.76       19.91      1.82 o 
   0  -8  11       37.37       37.26      1.54 o 
   1  -8  11       14.30       13.47      1.67 o 
   2  -8  11       52.17       44.79      2.54 o 
   3  -8  11       48.20       53.02      2.87 o 
   4  -8  11        2.41        1.83      2.89 o 
  -5  -7  11        4.78        0.10      4.56 o 
  -4  -7  11       24.10       19.62      2.64 o 
  -3  -7  11       15.03       13.23      2.11 o 
  -2  -7  11       10.73        9.19      1.63 o 
  -1  -7  11      100.59       99.76      2.08 o 
   0  -7  11      124.62      127.25      2.31 o 
   1  -7  11     1218.00     1202.20      6.05 o 
   2  -7  11      197.44      174.15      3.56 o 
   3  -7  11       18.54       11.55      2.40 o 
   4  -7  11        0.11       -0.04      2.68 o 
   5  -7  11        1.35       -1.32      3.67 o 
  -5  -6  11      182.99      193.78      4.65 o 
  -4  -6  11       23.98       24.91      3.22 o 
  -3  -6  11        3.85        4.04      1.78 o 
  -2  -6  11       17.27       17.41      1.45 o 
  -1  -6  11       22.23       22.17      1.32 o 
   0  -6  11      409.89      408.29      3.53 o 
   1  -6  11     1915.76     1895.06      8.21 o 
   2  -6  11       25.78       27.53      2.32 o 
   3  -6  11       36.71       44.96      2.85 o 
   4  -6  11        6.75        3.92      2.63 o 
   5  -6  11       46.84       56.04      3.77 o 
  -5  -5  11       31.35       30.91      3.28 o 
  -4  -5  11       72.10       76.59      3.09 o 
  -3  -5  11       31.19       27.77      1.95 o 
  -2  -5  11        1.19        1.75      1.26 o 
  -1  -5  11       38.64       37.24      1.63 o 
   0  -5  11       84.26       79.32      1.84 o 
   1  -5  11       36.19       36.60      2.10 o 
   2  -5  11        7.87        6.38      1.83 o 
   3  -5  11        8.20        5.29      2.03 o 
   4  -5  11        2.94        2.01      2.42 o 
   5  -5  11        0.10       -1.29      3.19 o 
  -5  -4  11      128.29      132.13      3.84 o 
  -4  -4  11      312.83      321.41      4.18 o 
  -3  -4  11       51.12       52.65      2.03 o 
  -2  -4  11        6.80        7.11      1.37 o 
  -1  -4  11        0.00       -0.40      1.43 o 
   0  -4  11      109.95      105.82      2.04 o 
   1  -4  11      916.88      915.34      5.85 o 
   2  -4  11       33.63       32.02      1.82 o 
   3  -4  11       17.84       18.79      2.15 o 
   4  -4  11       13.49       11.02      2.56 o 
   5  -4  11       17.44       17.37      5.23 o 
  -5  -3  11      397.51      418.25     18.32 o 
  -4  -3  11      223.07      225.50      5.36 o 
  -3  -3  11       59.59       57.92      2.10 o 
  -2  -3  11       22.36       21.99      1.69 o 
  -1  -3  11        0.19        1.35      1.43 o 
   0  -3  11      280.01      289.53      3.22 o 
   1  -3  11      149.76      139.60      2.66 o 
   2  -3  11        2.79        1.87      1.56 o 
   3  -3  11        0.06       -0.02      1.95 o 
   4  -3  11        1.75        1.15      2.44 o 
   5  -3  11       16.69       20.88      8.07 o 
  -5  -2  11       22.48       25.26      3.77 o 
  -4  -2  11        0.12        0.20      2.11 o 
  -3  -2  11        8.36        4.66      1.66 o 
  -2  -2  11       18.59       15.21      1.65 o 
  -1  -2  11       12.15       10.71      1.52 o 
   0  -2  11        0.00       -0.40      1.64 o 
   1  -2  11      264.29      255.30      5.08 o 
   2  -2  11       59.06       59.01      2.16 o 
   3  -2  11        3.13        1.61      2.44 o 
   4  -2  11       19.27       21.95      4.41 o 
  -5  -1  11       46.47       46.22      4.00 o 
  -4  -1  11       59.61       59.48      2.74 o 
  -3  -1  11       16.07       16.39      2.17 o 
  -2  -1  11      101.35       93.39      1.98 o 
  -1  -1  11      140.62      115.64      1.99 o 
   0  -1  11        4.26        4.75      1.52 o 
   1  -1  11        0.12       -0.41      1.56 o 
   2  -1  11        3.00        2.74      1.62 o 
   3  -1  11        6.13        5.51      2.56 o 
   4  -1  11        0.97        2.11      4.29 o 
  -5   0  11        0.57        1.46      2.52 o 
  -4   0  11       17.12       15.17      2.34 o 
  -3   0  11        2.00        1.65      1.83 o 
  -2   0  11        2.57        2.77      1.42 o 
  -1   0  11       45.60       51.89      1.87 o 
   0   0  11       60.44       51.29      1.66 o 
   1   0  11      398.67      360.37      4.02 o 
   2   0  11      155.34      153.30      3.06 o 
   3   0  11        0.23        0.56      3.30 o 
   4   0  11       12.55       12.88      4.93 o 
  -5   1  11        0.01        1.03      3.06 o 
  -4   1  11      109.46      112.66      3.28 o 
  -3   1  11       56.73       54.10      2.47 o 
  -2   1  11        9.62       11.44      1.73 o 
  -1   1  11       28.12       34.07      1.64 o 
   0   1  11       80.52       59.86      1.82 o 
   1   1  11       76.18       64.34      1.96 o 
   2   1  11        0.72       -0.84      1.85 o 
   3   1  11       35.17       29.92      4.18 o 
  -5   2  11       26.44       27.02      3.77 o 
  -4   2  11       66.43       61.64      3.00 o 
  -3   2  11       99.14       99.55      2.67 o 
  -2   2  11        4.90        4.06      1.64 o 
  -1   2  11       38.64       37.94      2.06 o 
   0   2  11        1.11        2.50      1.40 o 
   1   2  11       62.44       56.44      2.01 o 
   2   2  11        1.17        1.65      2.13 o 
   3   2  11        1.44       -1.33      4.32 o 
  -5   3  11       79.86       89.38      4.02 o 
  -4   3  11       51.12       59.58      4.09 o 
  -3   3  11       17.46       15.54      2.43 o 
  -2   3  11        4.85        4.14      1.87 o 
  -1   3  11        0.40        0.91      1.87 o 
   0   3  11        4.56        3.63      1.75 o 
   1   3  11      183.26      174.07      2.70 o 
   2   3  11       22.77       20.23      2.76 o 
   3   3  11       19.34       19.79      3.80 o 
  -5   4  11       77.29       94.41      7.95 o 
  -4   4  11       29.21       30.97      3.29 o 
  -3   4  11       10.63        9.72      2.25 o 
  -2   4  11        4.09        3.49      2.14 o 
  -1   4  11        3.38        4.36      1.92 o 
   0   4  11      108.14      100.19      2.81 o 
   1   4  11       35.71       37.34      2.74 o 
   2   4  11        5.33        5.62      3.04 o 
  -4   5  11       27.65       29.92      3.39 o 
  -3   5  11       11.79       12.87      2.68 o 
  -2   5  11       14.94       16.57      2.64 o 
  -1   5  11       51.68       55.55      2.62 o 
   0   5  11        2.17        1.75      2.32 o 
   1   5  11       41.57       40.37      3.14 o 
   2   5  11       68.64       73.87      4.41 o 
  -4   6  11       38.20       56.30      7.15 o 
  -3   6  11       26.60       29.81      3.31 o 
  -2   6  11       41.77       46.57      3.05 o 
  -1   6  11       48.05       57.51      2.95 o 
   0   6  11       22.08       20.70      3.63 o 
   1   6  11        1.29        2.82      5.61 o 
  -3   7  11        0.00        2.03      4.74 o 
  -2   7  11      123.10      124.26      5.04 o 
  -1   7  11        0.98        2.71      3.31 o 
   0 -14  12       44.51       43.64      5.23 o 
   1 -14  12        0.21       -2.92      5.76 o 
   2 -14  12        0.34       -0.87      5.82 o 
  -1 -13  12       19.14       16.84      3.15 o 
   0 -13  12       43.45       45.11      3.20 o 
   1 -13  12        6.45        5.95      2.86 o 
   2 -13  12        0.25        0.48      3.11 o 
   3 -13  12       17.35       21.20      5.32 o 
  -2 -12  12        9.62        7.28      3.05 o 
  -1 -12  12       20.04       15.29      2.70 o 
   0 -12  12        8.40        6.27      2.46 o 
   1 -12  12        0.09        1.16      2.38 o 
   2 -12  12        0.97       -0.48      2.77 o 
   3 -12  12       87.39       85.78      4.90 o 
  -3 -11  12       20.35       19.25      4.56 o 
  -2 -11  12      135.34      132.81      3.45 o 
  -1 -11  12      104.25      107.61      3.07 o 
   0 -11  12       59.33       57.29      3.19 o 
   1 -11  12        0.89        0.37      2.21 o 
   2 -11  12        0.70        1.64      2.48 o 
   3 -11  12        6.88        2.00      3.73 o 
  -3 -10  12       15.30       16.97      3.29 o 
  -2 -10  12       13.42       15.04      2.40 o 
  -1 -10  12       33.52       33.26      2.32 o 
   0 -10  12        5.07        5.80      1.95 o 
   1 -10  12      129.13      125.43      2.66 o 
   2 -10  12        5.45        6.53      2.35 o 
   3 -10  12        7.39        8.34      3.02 o 
   4 -10  12       58.20       67.33      5.24 o 
  -4  -9  12        4.23        3.27      4.03 o 
  -3  -9  12        0.10       -0.69      2.57 o 
  -2  -9  12       55.96       56.04      2.54 o 
  -1  -9  12       64.53       62.26      2.38 o 
   0  -9  12      794.71      811.19      6.08 o 
   1  -9  12      357.01      341.24      4.24 o 
   2  -9  12        6.71        3.64      2.22 o 
   3  -9  12        0.60        1.74      2.59 o 
   4  -9  12        5.68        3.68      3.69 o 
  -4  -8  12        4.21        4.41      2.73 o 
  -3  -8  12        1.32       -0.33      2.37 o 
  -2  -8  12        2.20        2.73      1.92 o 
  -1  -8  12       92.41       93.18      2.24 o 
   0  -8  12      901.23      898.47      6.21 o 
   1  -8  12       30.71       32.45      1.93 o 
   2  -8  12        1.43        2.69      2.17 o 
   3  -8  12       10.91        7.48      2.52 o 
   4  -8  12       28.49       31.36      3.69 o 
  -4  -7  12       26.58       23.75      3.30 o 
  -3  -7  12        0.17       -0.09      2.01 o 
  -2  -7  12        7.60        7.90      2.13 o 
  -1  -7  12        0.13        0.01      1.65 o 
   0  -7  12        0.00        0.64      1.52 o 
   1  -7  12        7.37        7.02      1.76 o 
   2  -7  12        6.38        8.57      2.14 o 
   3  -7  12        8.51        7.86      2.50 o 
   4  -7  12        0.23        1.25      2.95 o 
   5  -7  12        2.74        4.93      7.27 o 
  -5  -6  12      159.73      161.58      5.72 o 
  -4  -6  12       25.35       25.47      3.15 o 
  -3  -6  12        5.93        4.47      1.90 o 
  -2  -6  12        0.43       -0.19      1.42 o 
  -1  -6  12       30.39       27.80      1.70 o 
   0  -6  12      943.92      930.40      7.84 o 
   1  -6  12        6.79        6.84      1.66 o 
   2  -6  12        0.17        1.21      2.04 o 
   3  -6  12       32.06       29.43      2.96 o 
   4  -6  12       31.63       38.88      3.38 o 
  -5  -5  12       64.26       58.98      4.66 o 
  -4  -5  12       25.44       23.01      3.01 o 
  -3  -5  12        0.74        1.92      2.21 o 
  -2  -5  12        5.52        4.20      1.66 o 
  -1  -5  12      233.18      230.46      2.80 o 
   0  -5  12      160.46      155.11      2.40 o 
   1  -5  12       12.86       13.59      1.87 o 
   2  -5  12        1.02        2.47      1.89 o 
   3  -5  12        2.17        3.23      2.29 o 
   4  -5  12       25.96       35.23      2.96 o 
   5  -5  12       28.45       31.45      7.69 o 
  -5  -4  12       21.09       22.71      4.32 o 
  -4  -4  12        2.11        3.22      2.56 o 
  -3  -4  12        1.00        1.44      1.83 o 
  -2  -4  12        5.73        5.39      1.62 o 
  -1  -4  12        1.82        1.98      1.44 o 
   0  -4  12      113.92      115.74      2.41 o 
   1  -4  12       68.09       64.71      2.14 o 
   2  -4  12       11.27       12.05      1.87 o 
   3  -4  12       40.05       45.02      2.62 o 
   4  -4  12       30.14       35.48      3.23 o 
  -5  -3  12       65.30       66.13      4.80 o 
  -4  -3  12       24.15       22.81      3.40 o 
  -3  -3  12      114.72      112.78      2.67 o 
  -2  -3  12       54.47       43.56      1.96 o 
  -1  -3  12        1.46       -0.17      1.45 o 
   0  -3  12       16.57       11.05      1.58 o 
   1  -3  12        3.95        3.24      1.70 o 
   2  -3  12        6.70        6.32      1.78 o 
   3  -3  12        0.88        1.25      2.19 o 
   4  -3  12       26.11       31.67      3.48 o 
  -5  -2  12       14.21       13.96      3.77 o 
  -4  -2  12        0.03       -0.52      2.39 o 
  -3  -2  12       13.16       15.08      2.21 o 
  -2  -2  12       78.84       74.80      2.19 o 
  -1  -2  12      102.68       94.78      2.29 o 
   0  -2  12      516.49      440.08      4.97 o 
   1  -2  12      148.79      143.00      2.85 o 
   2  -2  12        0.22       -0.30      1.79 o 
   3  -2  12       11.69       11.35      2.69 o 
   4  -2  12        2.31       -0.50      4.47 o 
  -5  -1  12       29.37       33.73      4.68 o 
  -4  -1  12       17.31       16.00      2.79 o 
  -3  -1  12       24.90       22.51      2.45 o 
  -2  -1  12       27.32       28.78      1.68 o 
  -1  -1  12       60.96       40.92      2.25 o 
   0  -1  12       27.87       18.18      1.84 o 
   1  -1  12        6.66        5.93      1.71 o 
   2  -1  12       73.19       71.60      2.50 o 
   3  -1  12        0.05        0.05      2.76 o 
  -5   0  12      109.85      121.88      3.79 o 
  -4   0  12       48.51       43.99      2.82 o 
  -3   0  12       16.37       14.15      2.40 o 
  -2   0  12       21.41       19.10      1.95 o 
  -1   0  12        0.37        2.14      1.53 o 
   0   0  12      130.09      113.24      2.60 o 
   1   0  12       11.37        8.72      1.84 o 
   2   0  12        0.54        0.47      2.07 o 
   3   0  12       64.81       56.43      4.34 o 
  -5   1  12       53.96       66.35      3.62 o 
  -4   1  12       29.55       30.28      3.14 o 
  -3   1  12        6.74        5.47      2.19 o 
  -2   1  12        1.67        3.74      1.74 o 
  -1   1  12       13.28       16.41      1.84 o 
   0   1  12      220.70      204.31      3.23 o 
   1   1  12       56.55       48.19      2.26 o 
   2   1  12       53.25       56.02      2.57 o 
   3   1  12       19.66       22.09      4.86 o 
  -5   2  12       20.14       19.59      3.86 o 
  -4   2  12        1.06        0.29      3.49 o 
  -3   2  12        0.98       -0.06      2.55 o 
  -2   2  12        0.21        0.99      1.84 o 
  -1   2  12       35.66       29.80      2.08 o 
   0   2  12       22.00       24.00      1.95 o 
   1   2  12        1.12        0.25      1.93 o 
   2   2  12       24.27       24.22      3.47 o 
   3   2  12        8.63        9.91      5.12 o 
  -4   3  12       26.42       27.73      3.52 o 
  -3   3  12        7.70        5.12      2.39 o 
  -2   3  12      144.63      155.99      3.35 o 
  -1   3  12        0.66        2.60      1.95 o 
   0   3  12      116.07      116.44      2.99 o 
   1   3  12       45.47       47.05      2.28 o 
   2   3  12       36.70       37.44      4.06 o 
  -4   4  12       47.67       51.11      3.60 o 
  -3   4  12       21.51       24.36      2.89 o 
  -2   4  12      132.00      148.84      3.46 o 
  -1   4  12        6.69        6.86      2.31 o 
   0   4  12        5.01        1.90      2.30 o 
   1   4  12        9.33        8.48      3.10 o 
   2   4  12       32.29       26.53      4.40 o 
  -3   5  12       99.39      103.74      3.29 o 
  -2   5  12        5.59        6.89      2.57 o 
  -1   5  12       13.84       15.97      2.86 o 
   0   5  12        2.45       -0.38      3.11 o 
   1   5  12       21.14       22.43      6.31 o 
  -3   6  12        3.70        4.51      4.83 o 
  -2   6  12        0.37       -1.42      2.96 o 
  -1   6  12       23.87       26.92      3.38 o 
   0   6  12        0.69        1.18      5.29 o 
  -1 -13  13       47.62       46.22      4.36 o 
   0 -13  13        0.19        0.61      3.03 o 
   1 -13  13        3.69        3.30      3.94 o 
   2 -13  13        2.82        2.43      5.94 o 
  -2 -12  13       14.42       15.33      4.60 o 
  -1 -12  13        1.41        3.28      2.77 o 
   0 -12  13      113.78      113.60      3.91 o 
   1 -12  13        1.94        1.95      3.16 o 
   2 -12  13        2.41        2.04      2.67 o 
   3 -12  13       24.35       29.49      5.29 o 
  -2 -11  13       41.84       38.55      3.06 o 
  -1 -11  13      417.58      433.83      5.16 o 
   0 -11  13      254.83      254.06      4.88 o 
   1 -11  13        0.92        1.03      2.44 o 
   2 -11  13        1.72        0.60      2.34 o 
   3 -11  13       17.37       20.32      3.69 o 
  -3 -10  13        0.48       -0.45      3.11 o 
  -2 -10  13       25.39       25.84      2.71 o 
  -1 -10  13      312.03      318.35      4.33 o 
   0 -10  13        4.38        4.23      2.29 o 
   1 -10  13        8.37        6.14      2.07 o 
   2 -10  13        0.02        0.02      2.28 o 
   3 -10  13       17.82       20.76      3.67 o 
  -3  -9  13        0.01       -2.03      2.86 o 
  -2  -9  13        0.01        2.14      2.40 o 
  -1  -9  13       24.78       24.81      2.87 o 
   0  -9  13       36.13       33.34      2.44 o 
   1  -9  13       25.86       31.93      2.22 o 
   2  -9  13        0.15        0.55      2.11 o 
   3  -9  13        0.18       -2.60      2.77 o 
   4  -9  13        6.47        3.96      6.49 o 
  -4  -8  13        9.59        6.95      3.34 o 
  -3  -8  13        6.82        5.96      2.76 o 
  -2  -8  13       20.22       21.38      3.49 o 
  -1  -8  13      684.94      698.88      5.70 o 
   0  -8  13       11.79       12.54      2.00 o 
   1  -8  13       10.88        8.28      1.96 o 
   2  -8  13       63.76       66.52      2.59 o 
   3  -8  13       36.66       44.28      3.24 o 
   4  -8  13        3.35        0.15      3.70 o 
  -4  -7  13        3.64        3.08      3.29 o 
  -3  -7  13       23.27       24.63      2.59 o 
  -2  -7  13       71.14       69.16      3.53 o 
  -1  -7  13      113.46      108.76      2.72 o 
   0  -7  13        5.91        5.19      1.66 o 
   1  -7  13        0.98        0.15      1.71 o 
   2  -7  13        8.22        9.15      2.04 o 
   3  -7  13       35.72       48.38      4.31 o 
   4  -7  13       28.38       37.71      3.97 o 
  -4  -6  13        0.77        1.14      3.19 o 
  -3  -6  13       37.01       39.93      2.86 o 
  -2  -6  13        0.44        0.95      1.80 o 
  -1  -6  13        6.33        6.84      1.60 o 
   0  -6  13       43.05       42.18      2.22 o 
   1  -6  13       21.33       21.65      2.09 o 
   2  -6  13       37.79       41.54      3.03 o 
   3  -6  13       18.28       23.84      3.20 o 
   4  -6  13       42.62       54.92      3.45 o 
  -4  -5  13       42.58       44.82      3.40 o 
  -3  -5  13        2.45        1.72      2.34 o 
  -2  -5  13        0.04       -0.85      1.75 o 
  -1  -5  13       45.30       39.61      1.94 o 
   0  -5  13       40.54       38.27      1.91 o 
   1  -5  13       14.37       12.30      2.26 o 
   2  -5  13        3.76        2.58      2.01 o 
   3  -5  13       36.81       40.35      3.19 o 
   4  -5  13       10.22        9.64      3.18 o 
  -5  -4  13        2.55        2.84      5.83 o 
  -4  -4  13        8.03        8.73      3.44 o 
  -3  -4  13       88.80       85.18      2.59 o 
  -2  -4  13       73.88       66.29      2.31 o 
  -1  -4  13      489.37      439.55      5.29 o 
   0  -4  13      121.04      114.26      2.48 o 
   1  -4  13        1.14        0.61      1.86 o 
   2  -4  13        7.62        8.75      2.47 o 
   3  -4  13        0.02        0.24      2.39 o 
   4  -4  13       26.34       24.56      3.33 o 
  -5  -3  13        0.36        3.29      6.28 o 
  -4  -3  13       20.36       18.49      3.53 o 
  -3  -3  13        7.24        7.19      2.04 o 
  -2  -3  13       25.35       18.93      1.91 o 
  -1  -3  13       12.94        8.22      1.73 o 
   0  -3  13       44.54       44.68      2.40 o 
   1  -3  13       61.12       59.97      2.56 o 
   2  -3  13       10.56        8.30      2.12 o 
   3  -3  13        0.12       -2.14      2.79 o 
   4  -3  13       97.15      101.71      6.84 o 
  -5  -2  13       10.35        9.60      4.64 o 
  -4  -2  13       12.52       11.69      2.97 o 
  -3  -2  13        1.52        1.48      2.16 o 
  -2  -2  13        0.94        0.99      1.69 o 
  -1  -2  13      100.04       82.10      3.31 o 
   0  -2  13       68.14       57.57      2.22 o 
   1  -2  13        8.78        7.36      1.93 o 
   2  -2  13      167.07      165.78      3.36 o 
   3  -2  13        7.65        5.55      3.16 o 
  -5  -1  13       40.16       36.89      7.36 o 
  -4  -1  13        3.90        3.28      2.77 o 
  -3  -1  13        6.78        9.02      2.43 o 
  -2  -1  13       39.01       39.22      3.04 o 
  -1  -1  13      140.76      127.99      3.29 o 
   0  -1  13      104.65       92.00      2.50 o 
   1  -1  13       35.64       40.23      2.35 o 
   2  -1  13       66.91       70.49      2.66 o 
   3  -1  13       26.45       29.88      3.94 o 
  -5   0  13        0.00       -1.70      4.35 o 
  -4   0  13        0.52        0.63      2.74 o 
  -3   0  13        2.37        1.14      2.34 o 
  -2   0  13        1.81        1.22      1.91 o 
  -1   0  13       32.58       32.73      2.14 o 
   0   0  13        2.25        0.86      2.23 o 
   1   0  13        4.47        3.81      1.98 o 
   2   0  13       28.53       32.66      2.76 o 
   3   0  13       12.86       15.87      4.98 o 
  -5   1  13       24.73       25.94      4.96 o 
  -4   1  13        0.02       -2.19      3.57 o 
  -3   1  13      157.22      167.07      3.94 o 
  -2   1  13       24.81       27.14      2.23 o 
  -1   1  13      126.93      129.30      3.00 o 
   0   1  13       10.67        9.49      2.54 o 
   1   1  13       20.23       16.53      2.38 o 
   2   1  13       23.07       22.21      2.95 o 
  -4   2  13        1.93        1.29      3.07 o 
  -3   2  13      118.23      128.79      3.82 o 
  -2   2  13        2.25        2.66      2.24 o 
  -1   2  13        0.52        3.86      2.03 o 
   0   2  13       70.80       69.52      2.55 o 
   1   2  13       13.15        9.70      2.62 o 
   2   2  13        2.87        1.27      3.41 o 
  -4   3  13       34.87       35.53      3.98 o 
  -3   3  13        1.68        0.50      2.96 o 
  -2   3  13       64.80       72.58      2.95 o 
  -1   3  13        3.57        8.64      2.51 o 
   0   3  13       47.58       46.56      2.83 o 
   1   3  13        6.41        5.48      4.26 o 
   2   3  13       21.77       24.63      5.87 o 
  -3   4  13        0.08        1.00      2.99 o 
  -2   4  13       95.93      106.83      3.22 o 
  -1   4  13        0.64       -0.04      2.69 o 
   0   4  13        2.50        2.10      2.76 o 
   1   4  13       91.56       96.13      6.77 o 
  -3   5  13       68.37       74.89      8.52 o 
  -2   5  13        9.64        8.94      3.18 o 
  -1   5  13       45.47       51.93      3.36 o 
   0   5  13      130.90      151.47      7.18 o 
  -1 -13  14      112.71      103.21      6.32 o 
   0 -13  14        0.69       -2.17      6.32 o 
   1 -13  14       11.32       11.04      6.86 o 
   2 -13  14        7.20       10.93      6.80 o 
  -2 -12  14       97.09       92.65      6.88 o 
  -1 -12  14        1.38        2.84      3.65 o 
   0 -12  14        5.79        4.88      3.61 o 
   1 -12  14       14.10       16.45      3.78 o 
   2 -12  14       22.50       24.38      3.24 o 
  -2 -11  14       30.11       36.05      3.88 o 
  -1 -11  14       81.18       82.72      3.94 o 
   0 -11  14       16.07       17.63      3.46 o 
   1 -11  14        6.90        6.83      2.66 o 
   2 -11  14        2.53        4.03      2.70 o 
   3 -11  14       12.20       12.87      3.85 o 
  -3 -10  14       20.53       23.55      6.41 o 
  -2 -10  14      315.76      338.50      7.05 o 
  -1 -10  14       16.17       15.80      3.22 o 
   0 -10  14        9.15        8.88      2.51 o 
   1 -10  14       70.28       73.36      2.92 o 
   2 -10  14       17.85       18.71      2.88 o 
   3 -10  14        0.80       -0.79      3.30 o 
  -3  -9  14        3.12        3.65      4.15 o 
  -2  -9  14       72.38       70.25      6.76 o 
  -1  -9  14        0.26        1.22      2.84 o 
   0  -9  14        0.64        0.45      2.16 o 
   1  -9  14       16.15       16.62      2.39 o 
   2  -9  14       27.10       30.56      2.72 o 
   3  -9  14       30.33       40.01      3.70 o 
   4  -9  14       77.58       97.20      8.43 o 
  -3  -8  14        9.88       10.27      4.07 o 
  -2  -8  14        0.00       -1.09      3.20 o 
  -1  -8  14       11.71       10.26      2.30 o 
   0  -8  14       13.01       11.61      2.22 o 
   1  -8  14       13.85       11.30      2.29 o 
   2  -8  14        4.85        7.40      2.34 o 
   3  -8  14       36.33       44.00      3.66 o 
   4  -8  14       19.92       24.66      7.94 o 
  -4  -7  14        0.92        4.86      4.56 o 
  -3  -7  14        0.90        0.59      3.49 o 
  -2  -7  14       39.23       37.37      3.59 o 
  -1  -7  14      100.65       93.91      2.80 o 
   0  -7  14       13.46       14.28      2.50 o 
   1  -7  14        0.92       -0.13      2.00 o 
   2  -7  14       47.83       48.79      3.12 o 
   3  -7  14        8.48       10.93      3.20 o 
  -4  -6  14       48.84       47.46      4.00 o 
  -3  -6  14       29.74       27.70      3.10 o 
  -2  -6  14      302.15      290.09      4.27 o 
  -1  -6  14       90.32       85.19      2.95 o 
   0  -6  14       10.43        9.76      2.15 o 
   1  -6  14        6.42        5.08      2.37 o 
   2  -6  14        4.19        1.12      2.53 o 
   3  -6  14       11.98        9.68      3.12 o 
  -4  -5  14        2.84        2.69      3.91 o 
  -3  -5  14        0.90        0.92      2.53 o 
  -2  -5  14        7.90        5.33      2.00 o 
  -1  -5  14       68.77       72.42      2.35 o 
   0  -5  14       30.93       28.83      2.05 o 
   1  -5  14       11.77       10.10      2.68 o 
   2  -5  14       10.68       10.76      2.80 o 
   3  -5  14       93.95      101.17      3.24 o 
  -4  -4  14        0.50       -0.28      3.64 o 
  -3  -4  14        1.21        1.29      2.34 o 
  -2  -4  14       46.63       42.23      2.16 o 
  -1  -4  14       69.91       61.90      2.27 o 
   0  -4  14       50.16       44.37      2.46 o 
   1  -4  14      174.67      171.50      3.76 o 
   2  -4  14        6.97        6.81      2.68 o 
   3  -4  14        1.84        0.79      3.13 o 
  -4  -3  14       13.60       16.27      4.16 o 
  -3  -3  14       36.81       34.73      2.87 o 
  -2  -3  14       54.13       45.07      2.31 o 
  -1  -3  14       72.95       64.73      2.77 o 
   0  -3  14        4.30        5.98      2.16 o 
   1  -3  14       53.05       56.51      2.42 o 
   2  -3  14       97.57      107.53      3.02 o 
   3  -3  14       25.75       28.61      3.63 o 
  -4  -2  14        1.36       -0.98      3.10 o 
  -3  -2  14        0.05       -0.26      2.48 o 
  -2  -2  14       87.83       85.66      3.04 o 
  -1  -2  14        2.44        2.19      2.25 o 
   0  -2  14       10.44        9.11      2.33 o 
   1  -2  14       20.21       25.42      2.46 o 
   2  -2  14       47.58       51.50      2.91 o 
   3  -2  14        7.06        9.25      3.69 o 
  -4  -1  14       83.62       89.44      3.61 o 
  -3  -1  14       40.62       44.94      4.46 o 
  -2  -1  14       71.33       73.37      3.94 o 
  -1  -1  14        9.02       10.45      2.32 o 
   0  -1  14        0.22       -0.25      2.26 o 
   1  -1  14       14.48       15.43      2.36 o 
   2  -1  14        5.22        5.85      2.62 o 
   3  -1  14        0.70        3.17      7.66 o 
  -4   0  14       43.77       47.27      4.74 o 
  -3   0  14        9.04        9.94      3.41 o 
  -2   0  14       52.44       63.74      6.24 o 
  -1   0  14       90.81       88.92      3.33 o 
   0   0  14        0.28        0.96      2.52 o 
   1   0  14        0.20       -0.16      2.42 o 
   2   0  14       22.59       23.57      3.11 o 
  -4   1  14        4.41        4.56      3.47 o 
  -3   1  14       77.08       77.94      3.50 o 
  -2   1  14       64.31       86.26      3.43 o 
  -1   1  14       29.51       25.35      3.04 o 
   0   1  14       35.21       32.94      2.89 o 
   1   1  14       12.83       13.77      2.75 o 
   2   1  14       20.90       22.97      4.04 o 
  -4   2  14        6.65       10.19      5.79 o 
  -3   2  14      131.30      144.58      4.10 o 
  -2   2  14       16.72       14.34      3.01 o 
  -1   2  14        4.51        3.03      2.81 o 
   0   2  14      176.94      188.07      4.74 o 
   1   2  14        0.44        0.62      2.96 o 
  -3   3  14       11.38        9.60      5.86 o 
  -2   3  14       33.02       38.78      3.14 o 
  -1   3  14      139.72      164.78      3.75 o 
   0   3  14        9.79        8.13      3.45 o 
  -2   4  14       16.31       14.52      4.81 o 
  -1   4  14       50.89       60.61      5.00 o 
   0   4  14       20.87       18.46      6.75 o 
  -1 -12  15        0.68        1.30      8.28 o 
   0 -12  15       35.35       35.59      5.24 o 
   1 -12  15        2.99        1.48      6.33 o 
   2 -12  15        4.93        7.80      4.93 o 
  -1 -11  15        8.52        7.85      3.73 o 
   0 -11  15        9.78        8.58      3.30 o 
   1 -11  15        8.55        5.17      2.98 o 
   2 -11  15       28.67       32.05      3.64 o 
  -2 -10  15        2.21       -1.21      4.21 o 
  -1 -10  15        1.13       -0.59      3.36 o 
   0 -10  15        2.38        0.58      2.73 o 
   1 -10  15        0.81        0.53      2.94 o 
   2 -10  15       25.65       26.40      3.19 o 
   3 -10  15        7.93        4.63      7.85 o 
  -2  -9  15      109.04      110.78      6.60 o 
  -1  -9  15        5.82        3.80      3.14 o 
   0  -9  15        0.72        0.25      2.44 o 
   1  -9  15       36.10       36.12      2.96 o 
   2  -9  15        3.60        4.83      2.69 o 
   3  -9  15      306.51      360.26      7.43 o 
  -3  -8  15      112.60      109.33      5.11 o 
  -2  -8  15       51.44       50.76      4.31 o 
  -1  -8  15       11.35       11.47      2.85 o 
   0  -8  15        6.10        6.00      2.64 o 
   1  -8  15        1.19       -1.23      2.39 o 
   2  -8  15        0.68        1.78      3.07 o 
   3  -8  15       80.34       92.45      4.37 o 
  -4  -7  15        2.26        3.63      6.71 o 
  -3  -7  15        1.61        2.89      3.94 o 
  -2  -7  15       48.18       52.25      5.38 o 
  -1  -7  15       18.55       16.00      2.76 o 
   0  -7  15        1.29        1.91      2.45 o 
   1  -7  15       19.75       19.42      3.09 o 
   2  -7  15       36.30       37.23      3.47 o 
   3  -7  15       34.14       38.84      3.72 o 
  -4  -6  15        0.02       -2.31      4.88 o 
  -3  -6  15       17.03       15.82      3.38 o 
  -2  -6  15       32.64       28.28      2.72 o 
  -1  -6  15       72.90       74.34      3.00 o 
   0  -6  15       80.09       77.94      3.97 o 
   1  -6  15       33.72       34.58      3.21 o 
   2  -6  15        9.84        9.48      2.99 o 
   3  -6  15       11.33       11.35      3.88 o 
  -4  -5  15       15.61       14.32      4.60 o 
  -3  -5  15       12.55        9.57      3.06 o 
  -2  -5  15       13.56       13.11      2.32 o 
  -1  -5  15        0.29        1.55      2.05 o 
   0  -5  15        3.02        3.59      3.02 o 
   1  -5  15      121.47      131.42      4.66 o 
   2  -5  15       85.67      101.16      4.39 o 
   3  -5  15       95.28      116.92      5.42 o 
  -4  -4  15        0.03        0.17      4.10 o 
  -3  -4  15       87.11       84.43      3.29 o 
  -2  -4  15        0.70        1.41      2.16 o 
  -1  -4  15       32.63       30.57      2.94 o 
   0  -4  15        0.07       -0.33      2.30 o 
   1  -4  15       43.76       52.10      3.08 o 
   2  -4  15       54.08       63.09      3.41 o 
   3  -4  15        9.70        9.44      4.81 o 
  -4  -3  15       17.49       16.94      4.60 o 
  -3  -3  15       31.64       35.39      3.17 o 
  -2  -3  15       39.60       43.28      2.93 o 
  -1  -3  15        2.32        3.27      2.50 o 
   0  -3  15        0.09        1.13      2.42 o 
   1  -3  15        1.91        1.43      2.37 o 
   2  -3  15       19.92       21.77      3.17 o 
   3  -3  15       22.32       22.49      7.18 o 
  -4  -2  15        1.31        0.47      3.53 o 
  -3  -2  15      131.28      152.99      5.02 o 
  -2  -2  15       32.05       29.06      3.28 o 
  -1  -2  15        6.00        4.94      2.64 o 
   0  -2  15        9.16        8.86      2.65 o 
   1  -2  15       50.46       49.74      2.81 o 
   2  -2  15        2.39        2.64      2.82 o 
   3  -2  15       27.96       23.90      7.79 o 
  -4  -1  15       31.45       28.55      7.14 o 
  -3  -1  15      129.93      160.57      5.14 o 
  -2  -1  15        0.00       -0.43      3.43 o 
  -1  -1  15       46.01       44.37      3.10 o 
   0  -1  15        0.15       -0.65      2.66 o 
   1  -1  15       32.31       38.79      3.19 o 
   2  -1  15       43.52       55.83      3.29 o 
  -3   0  15       24.09       19.25      4.21 o 
  -2   0  15       18.42       16.69      3.84 o 
  -1   0  15      192.77      209.63      4.65 o 
   0   0  15        3.73        0.07      2.84 o 
   1   0  15        6.95        4.08      3.31 o 
   2   0  15        6.36        6.47      5.31 o 
  -3   1  15       30.11       38.31      4.40 o 
  -2   1  15       85.17      112.17      3.93 o 
  -1   1  15        5.05        2.09      3.24 o 
   0   1  15       39.25       43.03      3.28 o 
   1   1  15      132.23      157.28      6.10 o 
  -2   2  15       28.52       31.92      4.10 o 
  -1   2  15       33.94       35.92      3.75 o 
   0   2  15        1.29        2.15      4.47 o 
   1   2  15       11.61       15.40      7.50 o 
  -2   3  15        4.53        5.85      7.98 o 
  -1 -11  16        2.87        2.62      8.59 o 
   0 -11  16       15.19       14.15      3.95 o 
   1 -11  16        2.34        2.58      3.50 o 
   2 -11  16      194.13      196.73      8.90 o 
  -1 -10  16        1.90        3.75      4.34 o 
   0 -10  16        0.88        1.05      3.11 o 
   1 -10  16       14.93       17.48      3.61 o 
   2 -10  16       26.57       27.62      4.43 o 
  -2  -9  16       11.27        7.05      4.71 o 
  -1  -9  16        0.11        1.78      3.94 o 
   0  -9  16        6.82        8.18      3.02 o 
   1  -9  16        7.97       11.52      3.26 o 
   2  -9  16       69.64       71.73      3.99 o 
  -2  -8  16       41.75       44.43      6.68 o 
  -1  -8  16       22.00       21.92      3.38 o 
   0  -8  16       22.94       26.48      3.06 o 
   1  -8  16       32.64       34.64      3.71 o 
   2  -8  16       24.25       23.40      3.82 o 
  -3  -7  16        0.57       -1.27      4.42 o 
  -2  -7  16        1.89        2.07      3.74 o 
  -1  -7  16        7.47        6.68      2.77 o 
   0  -7  16       51.85       59.22      3.23 o 
   1  -7  16      120.15      133.76      4.06 o 
   2  -7  16       27.48       32.46      4.14 o 
  -3  -6  16        6.27        6.21      3.53 o 
  -2  -6  16       13.54       10.97      3.21 o 
  -1  -6  16        5.27        6.04      2.77 o 
   0  -6  16        7.47        8.04      3.51 o 
   1  -6  16       90.83      100.13      4.54 o 
   2  -6  16       55.35       66.04      4.56 o 
  -3  -5  16       72.54       81.42      3.53 o 
  -2  -5  16        0.31        0.53      2.57 o 
  -1  -5  16        8.25       10.69      2.78 o 
   0  -5  16        3.02        1.72      3.36 o 
   1  -5  16       41.36       41.05      4.06 o 
   2  -5  16        6.43        9.56      3.57 o 
  -3  -4  16        1.48        0.15      3.36 o 
  -2  -4  16        0.05       -0.98      2.90 o 
  -1  -4  16       18.76       20.12      3.21 o 
   0  -4  16       25.41       28.00      3.06 o 
   1  -4  16        0.20       -0.70      3.29 o 
   2  -4  16       37.07       42.61      4.26 o 
  -3  -3  16       18.77       17.80      3.91 o 
  -2  -3  16       13.50       16.11      3.84 o 
  -1  -3  16       12.68        8.49      2.87 o 
   0  -3  16       12.49       17.47      3.18 o 
   1  -3  16       44.11       59.21      3.27 o 
   2  -3  16       51.20       53.79      5.24 o 
  -3  -2  16       22.84       18.88      4.56 o 
  -2  -2  16      101.55      105.67      4.47 o 
  -1  -2  16       16.21       11.63      3.04 o 
   0  -2  16       22.81       21.30      3.32 o 
   1  -2  16        9.27       10.89      3.27 o 
   2  -2  16        7.18        6.79      4.96 o 
  -3  -1  16       41.08       51.30      5.55 o 
  -2  -1  16       11.94        9.73      4.18 o 
  -1  -1  16       45.46       47.76      3.86 o 
   0  -1  16      200.01      226.19      4.71 o 
   1  -1  16        2.15        2.43      3.28 o 
  -2   0  16       26.47       26.07      4.14 o 
  -1   0  16        0.11        1.43      3.27 o 
   0   0  16        7.18       12.32      4.20 o 
   1   0  16       12.37       15.18      7.85 o 
  -1   1  16       24.61       25.40      7.71 o 
   0 -10  17       22.75       25.05      4.65 o 
   1 -10  17       32.81       27.37      7.62 o 
  -1  -9  17        9.38        8.15      6.27 o 
   0  -9  17       78.25       85.11      3.83 o 
   1  -9  17        0.06       -0.03      5.74 o 
  -2  -8  17        0.92        3.42      6.08 o 
  -1  -8  17        0.53        0.55      3.45 o 
   0  -8  17       49.24       59.78      4.89 o 
   1  -8  17      121.11      129.77      6.73 o 
  -2  -7  17        3.34        1.05      4.42 o 
  -1  -7  17       17.02       14.23      3.47 o 
   0  -7  17       18.66       14.54      4.40 o 
   1  -7  17        2.44        4.71      4.07 o 
  -3  -6  17        6.19        2.72      7.89 o 
  -2  -6  17        5.70        3.94      3.43 o 
  -1  -6  17        3.30        3.33      3.97 o 
   0  -6  17        3.84        3.80      3.78 o 
   1  -6  17       41.00       53.30      5.03 o 
  -3  -5  17        0.12       -1.03      4.52 o 
  -2  -5  17        9.32        6.96      3.61 o 
  -1  -5  17        0.16        2.68      3.78 o 
   0  -5  17       57.44       72.55      4.66 o 
   1  -5  17       27.05       27.47      4.87 o 
  -3  -4  17       26.59       28.66      6.07 o 
  -2  -4  17        8.32        7.53      3.50 o 
  -1  -4  17       43.67       41.78      3.78 o 
   0  -4  17       16.93       18.06      3.62 o 
   1  -4  17       30.10       32.37      5.50 o 
  -2  -3  17       25.49       26.72      4.75 o 
  -1  -3  17      212.60      254.58      5.00 o 
   0  -3  17        1.99       -0.07      3.30 o 
   1  -3  17        1.71        2.88      4.51 o 
  -2  -2  17        1.64        1.65      5.68 o 
  -1  -2  17        8.38       15.17      4.36 o 
   0  -2  17        8.11       12.00      4.37 o 
   1  -2  17       73.43       82.62      6.98 o 
  -1  -1  17       62.37       63.62      8.16 o 
  -1  -8  18       17.77       18.01      5.23 o 
  -1  -7  18       63.89       77.69      6.91 o 
  -2  -5  18      145.79      162.69      8.33 o 
  -1  -5  18        0.27       -2.39      7.22 o 
  -1  -4  18       12.89       17.46      5.19 o 
                                                 
